# Supplementary material for: {2-[(2,5-Dimethyl­phen­yl)imino­methyl]pyridine-κ2 N,N′}diiodidozinc(II)
Source: Acta Crystallogr Sect E Struct Rep Online. 2008 Aug 23;64(Pt 9):m1191. doi: 10.1107/S1600536808020230 (PMC2960630; doi:10.1107/S1600536808020230)
Supplement: Supplementary file 1 [file e-64-m1191-sup1.cif]

##############################################################################
###                                                                        ###
###        Electronic paper (Acta Crystallographica Section E)             ###
###                                                                        ###
##############################################################################
#                                                                            #
# This CIF contains the data in a paper accepted for publication in Acta     #
# Crystallographica Section E. It conforms to the requirements of Notes      #
# for Authors for Section E, and has been peer reviewed under the auspices   #
# of the IUCr Commission on Journals.                                        #
#                                                                            #
# Full details of the Crystallographic Information File format               #
# are given in the paper "The Crystallographic Information File (CIF):       #
# a New Standard Archive File for Crystallography" by S. R. Hall, F. H.      #
# Allen and I. D. Brown [Acta Cryst. (1991), A47, 655-685].                  #
#                                                                            #
# The current version of the core CIF dictionary is obtainable from          #
# ftp://ftp.iucr.org/pub/cif_core.dic. The current version number is 2.4.    #
#                                                                            #
# Software is freely available for graphical display of the structure(s) in  #
# this CIF.  For information consult the CIF home page http://www.iucr.org/  #
# cif/home.html                                                              #
#                                                                            #
# This file may be used for bona fide research purposes within the           #
# scientific community so long as proper attribution is given to the journal # 
# article from which it was obtained.                                        #
#                                                                            #
##############################################################################
                                             
data_global
_audit_creation_method     'WinGX routine CIF_UPDATE'
_audit_conform_dict_name     cif_core.dic
_audit_conform_dict_version     2.3
_journal_date_recd_electronic     2008-06-30
_journal_date_accepted     2008-07-02
_journal_name_full     'Acta Crystallographica, Section E'
_journal_year     2008
_journal_volume     64
_journal_issue      9
_journal_page_first     m1191
_journal_page_last     m1191
_journal_paper_category     QM
_journal_coeditor_code     HK2486
_publ_contact_author_name     'Talei Bavil Olyai, Mohamad Reza'
_publ_contact_author_address
;
Department of Chemistry
Islamic Azad University
South Tehran Branch
Tehran
Iran
;
_publ_contact_author_email     talei3@yahoo.com
_publ_contact_author_fax     '98(21)22932812'
_publ_contact_author_phone     '98(21)22932812'
_publ_section_title
;\
{2-[(2,5-Dimethylphenyl)iminomethyl]pyridine-\k^2^<i>N</i>,<i>N</i>'}\
diiodidozinc(II)
;
loop_
    _publ_author_name
    _publ_author_address
    'Talei Bavil Olyai, Mohamad Reza'
;
Department of Chemistry
Islamic Azad University
South Tehran Branch
Tehran
Iran
;
    'Dehghanpour, Saeed'
;
Department of Chemistry
Alzahra University
Vanak
Tehran
Iran
;
    'Hoormehr, Bita'
;
Department of Chemistry
Islamic Azad University
Karaj Branch
Tehran
Iran
;
    'Gholami, Fahimeh'
;
Department of Chemistry
Islamic Azad University
Karaj Branch
Tehran
Iran
;
    'Khavasi, Hamid Reza'
;
Department of Chemistry
Shahid Beheshti University
Evin
Tehran 1983963113
Iran
;
data_I
_audit_creation_method     'WinGX routine CIF_UPDATE'
_chemical_name_systematic
;
{2-[(2,5-Dimethylphenyl)iminomethyl]pyridine-\k^2^N,N'}diiodidozinc(II)
;
_chemical_formula_moiety     'C14 H14 I2 N2 Zn1'
_chemical_formula_sum     'C14 H14 I2 N2 Zn1'
_chemical_formula_iupac     '[Zn I2 (C14 H14 N2)]'
_chemical_formula_weight     529.46
_symmetry_cell_setting     monoclinic
_symmetry_space_group_name_H-M     'P 21/c'
_symmetry_space_group_name_Hall     '-P 2ybc'
loop_
    _symmetry_equiv_pos_as_xyz
    'x, y, z'
    '-x, y+1/2, -z+1/2'
    '-x, -y, -z'
    'x, -y-1/2, z-1/2'
_cell_length_a     11.467(5)
_cell_length_b     9.627(4)
_cell_length_c     15.868(6)
_cell_angle_alpha     90
_cell_angle_beta     103.88(3)
_cell_angle_gamma     90
_cell_volume     1700.6(12)
_cell_formula_units_Z     4
_cell_measurement_reflns_used     2112
_cell_measurement_theta_min     2.49
_cell_measurement_theta_max     29.44
_cell_measurement_temperature     298(2)
_exptl_crystal_description     block
_exptl_crystal_colour     yellow
_exptl_crystal_size_max     0.5
_exptl_crystal_size_mid     0.4
_exptl_crystal_size_min     0.25
_exptl_crystal_density_diffrn     2.068
_exptl_crystal_density_method     'not measured'
_exptl_crystal_F_000     992
_exptl_absorpt_coefficient_mu     5.064
_exptl_absorpt_correction_type     numerical
_exptl_absorpt_process_details     '[X-RED and X-SHAPE (Stoe & Cie, 2005)]'
_exptl_absorpt_correction_T_min     0.100
_exptl_absorpt_correction_T_max     0.280
_diffrn_radiation_type     MoK\a
_diffrn_radiation_wavelength     0.71073
_diffrn_measurement_device_type     'Stoe IPDSII'
_diffrn_measurement_method     'rotation method'
_diffrn_reflns_number     10947
_diffrn_reflns_av_R_equivalents     0.098
_diffrn_reflns_theta_min     2.49
_diffrn_reflns_theta_max     29.44
_diffrn_reflns_theta_full     29.44
_diffrn_measured_fraction_theta_max     0.985
_diffrn_measured_fraction_theta_full     0.985
_diffrn_reflns_limit_h_min     -15
_diffrn_reflns_limit_h_max     11
_diffrn_reflns_limit_k_min     -11
_diffrn_reflns_limit_k_max     13
_diffrn_reflns_limit_l_min     -21
_diffrn_reflns_limit_l_max     21
_diffrn_standards_number     0
_reflns_number_total     4498
_reflns_number_gt     4035
_reflns_threshold_expression     I>2\s(I)
_refine_ls_structure_factor_coef     Fsqd
_refine_ls_matrix_type     full
_refine_ls_R_factor_gt     0.0713
_refine_ls_wR_factor_ref     0.2298
_refine_ls_goodness_of_fit_ref     1.122
_refine_ls_restrained_S_all     1.122
_refine_ls_number_reflns     4498
_refine_ls_number_parameters     172
_refine_ls_number_restraints     0
_refine_ls_hydrogen_treatment     constr
_refine_ls_weighting_scheme     calc
_refine_ls_weighting_details
        'calc w = 1/[\s^2^(Fo^2^)+(0.1439P)^2^+2.419P] where P=(Fo^2^+2Fc^2^)/3'
_refine_ls_shift/su_max     0.007
_refine_diff_density_max     1.974
_refine_diff_density_min     -1.657
_refine_ls_extinction_method     none
loop_
    _atom_type_symbol
    _atom_type_description
    _atom_type_scat_dispersion_real
    _atom_type_scat_dispersion_imag
    _atom_type_scat_source
    C C 0.0033 0.0016 'International Tables Vol C Tables 4.2.6.8 and 6.1.1.4'
    H H 0 0 'International Tables Vol C Tables 4.2.6.8 and 6.1.1.4'
    O O 0.0106 0.006 'International Tables Vol C Tables 4.2.6.8 and 6.1.1.4'
    Zn Zn 0.2839 1.4301 'International Tables Vol C Tables 4.2.6.8 and 6.1.1.4'
    Br Br -0.2901 2.4595 'International Tables Vol C Tables 4.2.6.8 and 6.1.1.4'
    N N 0.0061 0.0033 'International Tables Vol C Tables 4.2.6.8 and 6.1.1.4'
    I I -0.4742 1.8119 'International Tables Vol C Tables 4.2.6.8 and 6.1.1.4'
    Cl Cl 0.1484 0.1585 'International Tables Vol C Tables 4.2.6.8 and 6.1.1.4'
_computing_data_collection     'X-AREA (Stoe & Cie, 2005)'
_computing_cell_refinement     'X-AREA (Stoe & Cie, 2005)'
_computing_data_reduction     'X-RED (Stoe & Cie, 2005)'
_computing_structure_solution     'SHELXS97 (Sheldrick, 2008)'
_computing_structure_refinement     'SHELXL97 (Sheldrick, 2008)'
_computing_molecular_graphics     'ORTEP-3 for Windows (Farrugia, 1997)'
_computing_publication_material     'WinGX (Farrugia, 1999)'
loop_
    _atom_site_type_symbol
    _atom_site_label
    _atom_site_fract_x
    _atom_site_fract_y
    _atom_site_fract_z
    _atom_site_U_iso_or_equiv
    _atom_site_adp_type
    _atom_site_calc_flag
    _atom_site_refinement_flags
    _atom_site_occupancy
    _atom_site_disorder_assembly
    _atom_site_disorder_group
    Zn Zn1 0.83553(6) 0.25679(7) 0.02157(4) 0.0406(2) Uani d . 1 . .
    I I1 0.69958(5) 0.45620(5) 0.03661(4) 0.0622(2) Uani d . 1 . .
    I I2 0.87622(5) 0.19974(6) -0.12580(3) 0.0617(2) Uani d . 1 . .
    N N1 0.9989(4) 0.2665(5) 0.1106(3) 0.0400(9) Uani d . 1 . .
    N N2 0.8103(4) 0.1007(5) 0.1083(3) 0.0366(8) Uani d . 1 . .
    C C1 1.0919(6) 0.3467(9) 0.1080(5) 0.0524(14) Uani d . 1 . .
    H H1 1.086 0.4083 0.062 0.063 Uiso calc R 1 . .
    C C2 1.1962(6) 0.3412(9) 0.1712(5) 0.0590(18) Uani d . 1 . .
    H H2 1.2614 0.3967 0.1681 0.071 Uiso calc R 1 . .
    C C3 1.2026(6) 0.2495(9) 0.2411(5) 0.0596(19) Uani d . 1 . .
    H H3 1.2721 0.2453 0.2856 0.072 Uiso calc R 1 . .
    C C4 1.1071(5) 0.1665(8) 0.2440(4) 0.0498(13) Uani d . 1 . .
    H H4 1.1104 0.1042 0.2893 0.06 Uiso calc R 1 . .
    C C5 1.0055(5) 0.1786(6) 0.1771(4) 0.0411(11) Uani d . 1 . .
    C C6 0.8989(5) 0.0951(6) 0.1752(4) 0.0412(11) Uani d . 1 . .
    H H6 0.8952 0.0384 0.2219 0.049 Uiso calc R 1 . .
    C C7 0.7036(5) 0.0265(5) 0.1120(3) 0.0356(9) Uani d . 1 . .
    C C8 0.6663(5) -0.0814(6) 0.0540(3) 0.0377(10) Uani d . 1 . .
    C C9 0.7345(7) -0.1256(8) -0.0114(5) 0.0531(14) Uani d . 1 . .
    H H9A 0.8136 -0.1554 0.0183 0.064 Uiso calc R 1 . .
    H H9B 0.7404 -0.0488 -0.0487 0.064 Uiso calc R 1 . .
    H H9C 0.693 -0.201 -0.0455 0.064 Uiso calc R 1 . .
    C C10 0.5634(5) -0.1522(6) 0.0595(4) 0.0440(12) Uani d . 1 . .
    H H10 0.5352 -0.2247 0.0213 0.053 Uiso calc R 1 . .
    C C11 0.5023(5) -0.1160(7) 0.1214(5) 0.0495(13) Uani d . 1 . .
    H H11 0.4335 -0.1652 0.1241 0.059 Uiso calc R 1 . .
    C C12 0.5402(5) -0.0092(8) 0.1791(4) 0.0491(13) Uani d . 1 . .
    C C13 0.4725(8) 0.0300(13) 0.2483(7) 0.076(3) Uani d . 1 . .
    H H13A 0.4453 0.1244 0.2396 0.091 Uiso calc R 1 . .
    H H13B 0.5253 0.0207 0.305 0.091 Uiso calc R 1 . .
    H H13C 0.4047 -0.0304 0.2435 0.091 Uiso calc R 1 . .
    C C14 0.6415(5) 0.0638(6) 0.1732(4) 0.0416(11) Uani d . 1 . .
    H H14 0.668 0.138 0.2104 0.05 Uiso calc R 1 . .
loop_
    _atom_site_aniso_label
    _atom_site_aniso_U_11
    _atom_site_aniso_U_22
    _atom_site_aniso_U_33
    _atom_site_aniso_U_12
    _atom_site_aniso_U_13
    _atom_site_aniso_U_23
    Zn1 0.0414(4) 0.0406(4) 0.0392(4) -0.0024(2) 0.0082(3) 0.0058(2)
    I1 0.0607(3) 0.0455(3) 0.0819(4) 0.00774(18) 0.0200(3) 0.0016(2)
    I2 0.0745(4) 0.0713(4) 0.0442(3) 0.0013(2) 0.0239(2) 0.00481(18)
    N1 0.036(2) 0.038(2) 0.047(2) -0.0030(17) 0.0124(18) -0.0020(18)
    N2 0.041(2) 0.033(2) 0.0357(19) 0.0000(16) 0.0107(16) 0.0014(16)
    C1 0.048(3) 0.060(4) 0.052(3) -0.015(3) 0.019(3) -0.006(3)
    C2 0.039(3) 0.076(5) 0.064(4) -0.011(3) 0.016(3) -0.030(4)
    C3 0.039(3) 0.079(5) 0.055(4) 0.001(3) 0.001(3) -0.032(4)
    C4 0.040(3) 0.054(3) 0.050(3) 0.003(2) 0.001(2) -0.006(3)
    C5 0.041(2) 0.040(3) 0.041(2) 0.000(2) 0.006(2) -0.007(2)
    C6 0.040(2) 0.037(2) 0.044(3) 0.0001(19) 0.005(2) 0.006(2)
    C7 0.036(2) 0.031(2) 0.037(2) 0.0000(17) 0.0042(17) 0.0039(17)
    C8 0.045(2) 0.033(2) 0.034(2) 0.0013(19) 0.0083(19) 0.0027(18)
    C9 0.066(4) 0.048(3) 0.050(3) -0.003(3) 0.023(3) -0.011(3)
    C10 0.040(2) 0.036(2) 0.051(3) -0.005(2) 0.002(2) 0.001(2)
    C11 0.037(2) 0.050(3) 0.060(3) -0.002(2) 0.008(2) 0.006(3)
    C12 0.033(2) 0.064(4) 0.051(3) 0.002(2) 0.010(2) 0.001(3)
    C13 0.054(4) 0.105(7) 0.077(5) 0.010(4) 0.031(4) -0.010(5)
    C14 0.042(3) 0.042(3) 0.040(2) -0.002(2) 0.008(2) -0.006(2)
_geom_special_details
;
All e.s.d.'s (except the e.s.d. in the dihedral angle between two l.s.
planes) are estimated using the full covariance matrix. The cell e.s.d.'s
are taken into account individually in the estimation of e.s.d.'s in
distances, angles and torsion angles; correlations between e.s.d.'s in
cell parameters are only used when they are defined by crystal symmetry.
An approximate (isotropic) treatment of cell e.s.d.'s is used for
estimating e.s.d.'s involving l.s. planes.
;
loop_
    _geom_bond_atom_site_label_1
    _geom_bond_atom_site_label_2
    _geom_bond_site_symmetry_2
    _geom_bond_distance
    _geom_bond_publ_flag
    Zn1 I1 . 2.5201(11) yes
    Zn1 I2 . 2.5517(12) yes
    Zn1 N1 . 2.059(5) yes
    Zn1 N2 . 2.104(5) yes
    C1 N1 . 1.326(8) ?
    C1 C2 . 1.365(10) ?
    C1 H1 . 0.93 ?
    C2 C3 . 1.406(13) ?
    C2 H2 . 0.93 ?
    C3 C4 . 1.365(11) ?
    C3 H3 . 0.93 ?
    C4 C5 . 1.380(8) ?
    C4 H4 . 0.93 ?
    C5 N1 . 1.341(8) ?
    C5 C6 . 1.457(8) ?
    C6 N2 . 1.283(7) ?
    C6 H6 . 0.93 ?
    C7 C14 . 1.382(8) ?
    C7 C8 . 1.387(7) ?
    C7 N2 . 1.430(7) ?
    C8 C10 . 1.384(8) ?
    C8 C9 . 1.502(9) ?
    C9 H9A . 0.96 ?
    C9 H9B . 0.96 ?
    C9 H9C . 0.96 ?
    C10 C11 . 1.381(10) ?
    C10 H10 . 0.93 ?
    C11 C12 . 1.377(10) ?
    C11 H11 . 0.93 ?
    C12 C14 . 1.380(9) ?
    C12 C13 . 1.535(11) ?
    C13 H13A . 0.96 ?
    C13 H13B . 0.96 ?
    C13 H13C . 0.96 ?
    C14 H14 . 0.93 ?
loop_
    _geom_angle_atom_site_label_1
    _geom_angle_atom_site_label_2
    _geom_angle_atom_site_label_3
    _geom_angle_site_symmetry_1
    _geom_angle_site_symmetry_3
    _geom_angle
    _geom_angle_publ_flag
    I1 Zn1 I2 . . 120.26(4) yes
    N1 Zn1 N2 . . 80.16(19) yes
    N1 Zn1 I1 . . 112.45(14) yes
    N2 Zn1 I1 . . 107.27(13) yes
    N1 Zn1 I2 . . 107.58(15) yes
    N2 Zn1 I2 . . 121.99(13) yes
    C1 N1 C5 . . 119.8(6) ?
    C1 N1 Zn1 . . 127.7(5) ?
    C5 N1 Zn1 . . 112.4(4) ?
    C6 N2 C7 . . 117.4(5) ?
    C6 N2 Zn1 . . 111.5(4) ?
    C7 N2 Zn1 . . 129.6(3) ?
    N1 C1 C2 . . 121.7(7) ?
    N1 C1 H1 . . 119.2 ?
    C2 C1 H1 . . 119.2 ?
    C1 C2 C3 . . 118.3(7) ?
    C1 C2 H2 . . 120.8 ?
    C3 C2 H2 . . 120.8 ?
    C4 C3 C2 . . 120.2(6) ?
    C4 C3 H3 . . 119.9 ?
    C2 C3 H3 . . 119.9 ?
    C3 C4 C5 . . 117.4(7) ?
    C3 C4 H4 . . 121.3 ?
    C5 C4 H4 . . 121.3 ?
    N1 C5 C4 . . 122.5(6) ?
    N1 C5 C6 . . 116.3(5) ?
    C4 C5 C6 . . 121.2(6) ?
    N2 C6 C5 . . 119.2(5) ?
    N2 C6 H6 . . 120.4 ?
    C5 C6 H6 . . 120.4 ?
    C14 C7 C8 . . 122.2(5) ?
    C14 C7 N2 . . 119.3(5) ?
    C8 C7 N2 . . 118.5(5) ?
    C10 C8 C7 . . 117.3(5) ?
    C10 C8 C9 . . 119.8(6) ?
    C7 C8 C9 . . 122.9(5) ?
    C8 C9 H9A . . 109.5 ?
    C8 C9 H9B . . 109.5 ?
    H9A C9 H9B . . 109.5 ?
    C8 C9 H9C . . 109.5 ?
    H9A C9 H9C . . 109.5 ?
    H9B C9 H9C . . 109.5 ?
    C11 C10 C8 . . 120.4(6) ?
    C11 C10 H10 . . 119.8 ?
    C8 C10 H10 . . 119.8 ?
    C12 C11 C10 . . 121.9(6) ?
    C12 C11 H11 . . 119 ?
    C10 C11 H11 . . 119 ?
    C11 C12 C14 . . 118.1(6) ?
    C11 C12 C13 . . 121.8(7) ?
    C14 C12 C13 . . 120.1(7) ?
    C12 C13 H13A . . 109.5 ?
    C12 C13 H13B . . 109.5 ?
    H13A C13 H13B . . 109.5 ?
    C12 C13 H13C . . 109.5 ?
    H13A C13 H13C . . 109.5 ?
    H13B C13 H13C . . 109.5 ?
    C12 C14 C7 . . 120.0(6) ?
    C12 C14 H14 . . 120 ?
    C7 C14 H14 . . 120 ?
loop_
    _geom_torsion_atom_site_label_1
    _geom_torsion_atom_site_label_2
    _geom_torsion_atom_site_label_3
    _geom_torsion_atom_site_label_4
    _geom_torsion_site_symmetry_1
    _geom_torsion_site_symmetry_2
    _geom_torsion_site_symmetry_3
    _geom_torsion_site_symmetry_4
    _geom_torsion
    _geom_torsion_publ_flag
    N1 C1 C2 C3 . . . . -1.3(11) ?
    C1 C2 C3 C4 . . . . 1.4(11) ?
    C2 C3 C4 C5 . . . . -1.1(10) ?
    C3 C4 C5 N1 . . . . 0.8(10) ?
    C3 C4 C5 C6 . . . . -179.5(6) ?
    N1 C5 C6 N2 . . . . 5.8(8) ?
    C4 C5 C6 N2 . . . . -174.0(6) ?
    C14 C7 C8 C10 . . . . -0.2(8) ?
    N2 C7 C8 C10 . . . . 179.5(5) ?
    C14 C7 C8 C9 . . . . -178.4(6) ?
    N2 C7 C8 C9 . . . . 1.3(8) ?
    C7 C8 C10 C11 . . . . -0.6(8) ?
    C9 C8 C10 C11 . . . . 177.6(6) ?
    C8 C10 C11 C12 . . . . 0.3(10) ?
    C10 C11 C12 C14 . . . . 0.9(10) ?
    C10 C11 C12 C13 . . . . -179.5(7) ?
    C11 C12 C14 C7 . . . . -1.7(9) ?
    C13 C12 C14 C7 . . . . 178.7(7) ?
    C8 C7 C14 C12 . . . . 1.4(9) ?
    N2 C7 C14 C12 . . . . -178.3(5) ?
    C2 C1 N1 C5 . . . . 0.9(10) ?
    C2 C1 N1 Zn1 . . . . -179.0(5) ?
    C4 C5 N1 C1 . . . . -0.7(9) ?
    C6 C5 N1 C1 . . . . 179.5(6) ?
    C4 C5 N1 Zn1 . . . . 179.3(5) ?
    C6 C5 N1 Zn1 . . . . -0.5(6) ?
    N2 Zn1 N1 C1 . . . . 177.4(6) ?
    I1 Zn1 N1 C1 . . . . -77.9(6) ?
    I2 Zn1 N1 C1 . . . . 56.8(6) ?
    N2 Zn1 N1 C5 . . . . -2.6(4) ?
    I1 Zn1 N1 C5 . . . . 102.1(4) ?
    I2 Zn1 N1 C5 . . . . -123.2(4) ?
    C5 C6 N2 C7 . . . . -174.8(5) ?
    C5 C6 N2 Zn1 . . . . -7.7(7) ?
    C14 C7 N2 C6 . . . . 62.5(7) ?
    C8 C7 N2 C6 . . . . -117.1(6) ?
    C14 C7 N2 Zn1 . . . . -101.8(6) ?
    C8 C7 N2 Zn1 . . . . 78.6(6) ?
    N1 Zn1 N2 C6 . . . . 5.6(4) ?
    I1 Zn1 N2 C6 . . . . -105.0(4) ?
    I2 Zn1 N2 C6 . . . . 110.3(4) ?
    N1 Zn1 N2 C7 . . . . 170.6(5) ?
    I1 Zn1 N2 C7 . . . . 60.0(5) ?
    I2 Zn1 N2 C7 . . . . -84.7(5) ?
