# Supplementary material for: {2-[(2,5-Dimethyl­phen­yl)imino­methyl]pyridine-κ2 N,N′}diiodidozinc(II)
Source: Acta Crystallogr Sect E Struct Rep Online. 2008 Aug 23;64(Pt 9):m1191. doi: 10.1107/S1600536808020230 (PMC2960630; doi:10.1107/S1600536808020230)
Supplement: Supplementary file 2 [file e-64-m1191-Isup2.hkl]

#
# h,k,l, Fc-squared, Fo-squared, sigma(Fo-squared) and status flag
#
data_I
_shelx_title ' KH284 87.1.27/ TALEI/AZAD UNI-KARAJ BRANCH'
_shelx_refln_list_code          4
_shelx_F_calc_maximum      252.77
_exptl_crystal_F_000      3140.00
_reflns_d_resolution_high  0.7231
 
loop_
 _symmetry_equiv_pos_as_xyz
 'x, y, z'
 '-x, y+1/2, -z+1/2'
 '-x, -y, -z'
 'x, -y-1/2, z-1/2'
 
_cell_length_a    11.4668
_cell_length_b     9.6272
_cell_length_c    15.8684
_cell_angle_alpha  90.000
_cell_angle_beta  103.879
_cell_angle_gamma  90.000
 
_shelx_F_squared_multiplier     1.000
 
loop_
 _refln_index_h
 _refln_index_k
 _refln_index_l
 _refln_F_squared_calc
 _refln_F_squared_meas
 _refln_F_squared_sigma
 _refln_observed_status
   8   0   0      294.81      237.89      9.72 o
   9   0   0       21.81       27.61      8.62 o
  10   0   0     2698.65     2802.88     18.28 o
  11   0   0       24.42       27.40      8.87 o
  12   0   0      293.47      333.68     10.65 o
  13   0   0      145.36      238.14     10.79 o
  14   0   0        0.58       -5.00     10.04 o
  15   0   0      210.48      216.00    133.28 o
   3   1   0     7287.37     5669.03     42.80 o
   4   1   0      446.20      282.00     12.28 o
   6   1   0    13429.65     9752.74     38.12 o
   7   1   0       57.96       71.72      9.16 o
   8   1   0     3762.93     3352.72     22.64 o
   9   1   0      635.10      560.03     11.46 o
  10   1   0       28.76       46.64      6.39 o
  11   1   0        1.10       13.62     15.81 o
  12   1   0      147.78      187.07      9.58 o
  13   1   0        4.56       -6.49      6.81 o
  14   1   0       93.97      116.15      6.21 o
  15   1   0       11.95       11.84      8.08 o
   0   2   0     7115.52     7714.42     42.62 o
   2   2   0     6607.04     6796.33     50.86 o
   6   2   0     1285.68      875.46     16.11 o
   7   2   0      579.70      469.67     12.21 o
   8   2   0     6795.01     5421.81     29.92 o
   9   2   0      202.40      191.86      9.76 o
  10   2   0     1619.48     1682.50     17.14 o
  11   2   0       45.11       68.48      5.51 o
  12   2   0      885.51      930.92     37.23 o
  13   2   0      141.42      150.06      7.17 o
  14   2   0       15.10        5.42      7.46 o
  15   2   0       20.56       32.32      9.76 o
   1   3   0       36.92       30.00      6.71 o
   5   3   0     6360.25     6288.30     42.98 o
   6   3   0       39.59       37.41     10.54 o
   7   3   0      525.78      509.17     14.80 o
   8   3   0      271.77      226.28     11.71 o
   9   3   0     4393.04     3487.55     27.29 o
  10   3   0       46.21       66.40     10.90 o
  11   3   0     1748.17     1752.91     20.76 o
  12   3   0       12.94       25.77     10.90 o
  13   3   0      305.41      352.31     19.79 o
  14   3   0       12.17       14.67      9.45 o
  15   3   0        0.45        7.85      4.49 o
   1   4   0     1739.97     2310.59     31.34 o
   2   4   0     5317.68     6000.50    545.11 o
   3   4   0      992.73     1309.13    490.33 o
   4   4   0      644.24      640.04    103.31 o
   5   4   0      521.97      435.34     55.79 o
   6   4   0     5067.00     3818.60     33.57 o
   7   4   0     6366.82     4870.59     38.19 o
   8   4   0      392.25      335.13     15.83 o
   9   4   0      942.11      784.01     17.92 o
  10   4   0        4.97        7.99     12.14 o
  11   4   0        5.59        8.38     12.31 o
  12   4   0       27.81       18.45     14.05 o
  13   4   0      496.95      580.76     58.81 o
  14   4   0        0.54        5.73      4.34 o
   2   5   0        2.48       63.48     31.46 o
   3   5   0     1680.91     2055.39     21.33 o
   4   5   0     2605.91     2946.86    640.79 o
   5   5   0     2087.72     2122.61    454.66 o
   6   5   0     5974.25     3576.63     29.39 o
   7   5   0     3519.28     2176.20     25.48 o
   8   5   0     3486.52     2248.46     28.92 o
   9   5   0     1673.59      996.06     24.13 o
  10   5   0      317.12      161.23     15.86 o
  11   5   0       40.43        8.62     14.37 o
  12   5   0       36.64       -2.02      6.42 o
  13   5   0        0.86       -6.78      6.78 o
  14   5   0      537.35      672.97     35.03 o
   0   6   0     1714.71     2023.59     14.48 o
   1   6   0      181.72      175.34      7.99 o
   2   6   0     2130.95     2839.46     27.77 o
   3   6   0      340.24      427.59      8.15 o
   4   6   0      187.05      174.97    119.30 o
   5   6   0     1109.71     1396.56     20.83 o
   6   6   0     3668.38     2836.18   1365.75 o
   7   6   0        7.34       10.61      9.09 o
   8   6   0      549.47       92.06     10.65 o
   9   6   0      768.30      311.78     15.40 o
  10   6   0       90.39       13.24      6.28 o
  12   6   0      465.33      511.87      8.84 o
  13   6   0       57.07      136.14     10.08 o
   1   7   0     3410.87     3594.80     69.33 o
   2   7   0     4311.53     4823.97    420.29 o
   3   7   0     1239.89     1449.64     97.05 o
   4   7   0    10914.52    11464.92   2021.53 o
   5   7   0      207.52      283.37      8.21 o
   6   7   0     4294.07     5154.19    198.33 o
   7   7   0      118.79      125.74      6.53 o
   8   7   0       37.48       33.96      5.89 o
   9   7   0      387.70      362.95      7.49 o
  10   7   0      404.40      325.23      7.56 o
  11   7   0      999.42     1558.89     13.45 o
  12   7   0      104.82      192.39     10.26 o
  13   7   0      385.84      414.34     11.25 o
   0   8   0      989.60     1140.71     12.88 o
   1   8   0        4.29        1.75      6.69 o
   2   8   0      158.34      208.98     18.81 o
   3   8   0     2861.09     3245.07    319.50 o
   4   8   0      428.95      478.89     53.91 o
   5   8   0     3442.00     3655.32    618.68 o
   6   8   0      134.66      114.43     34.41 o
   7   8   0      144.72      235.58      9.05 o
   8   8   0       68.02       70.91      6.25 o
   9   8   0      849.99     1118.46     12.28 o
  10   8   0      347.75      318.45     10.11 o
  11   8   0      248.58      375.52     10.61 o
  12   8   0      316.74      384.11     11.07 o
   1   9   0      820.89      883.32     15.86 o
   2   9   0      949.51      978.57     64.75 o
   3   9   0     1978.39     2206.75     22.23 o
   4   9   0      216.26      230.17     17.34 o
   5   9   0       58.89       64.54     15.24 o
   6   9   0       35.22       23.84      7.17 o
   7   9   0     1302.61     1253.54     12.63 o
   8   9   0     1020.75      973.98     12.07 o
   9   9   0      232.73      222.70      9.72 o
  10   9   0      240.74      208.04     10.22 o
  11   9   0       24.04       51.57      9.44 o
   0  10   0     1423.49     1587.17     14.55 o
   1  10   0      324.77      356.72     26.00 o
   2  10   0     1398.65     1652.93     48.14 o
   3  10   0      701.59      734.69     80.93 o
   4  10   0      246.65      309.73     56.50 o
   5  10   0       35.86       41.14      7.21 o
   6  10   0      527.17      470.02     89.68 o
   7  10   0      350.23      328.39     10.29 o
   8  10   0      913.61      815.24     12.00 o
   9  10   0      287.61      211.73     10.11 o
  10  10   0       26.54       25.73      6.89 o
   1  11   0       53.10       63.19     14.89 o
   2  11   0       13.20       15.19     16.20 o
   3  11   0       35.09       48.75      6.78 o
   4  11   0      197.07      180.70      7.78 o
   5  11   0       72.22       91.45     13.01 o
   6  11   0      181.11      184.34      8.26 o
   7  11   0      203.56      148.25     89.42 o
   8  11   0       31.52       13.59      6.71 o
   0  12   0      168.20      179.51     10.33 o
   1  12   0      115.40      106.02      7.14 o
   2  12   0      214.22      201.60     20.10 o
   3  12   0      496.66      504.57     58.38 o
   4  12   0       83.55       98.67      7.50 o
   5  12   0      811.01      697.40    135.06 o
   6  12   0       31.09       27.16      6.37 o
   1  13   0        0.14        9.50      7.09 o
   2  13   0      126.26      104.09      7.55 o
 -15   1   1      102.81      160.23     15.72 o
 -14   1   1       13.20        5.59      7.01 o
 -13   1   1      530.67      742.19     22.39 o
 -12   1   1       31.13       26.21      6.65 o
 -11   1   1      410.77      483.52     12.58 o
 -10   1   1      920.27      946.83     13.52 o
  -9   1   1      905.68      778.65     12.71 o
  -8   1   1     7369.16     6217.99     29.07 o
  -7   1   1     3962.01     3249.48     23.64 o
  -1   1   1     1863.81     2567.11    339.31 o
   0   1   1     1630.21     2233.83     97.56 o
   1   1   1      665.20      771.24     26.69 o
   2   1   1     9452.94     9479.81    145.74 o
   4   1   1     6242.51     4792.54     29.70 o
   5   1   1     8236.75     6098.67     30.88 o
   6   1   1      486.11      425.91     11.14 o
   7   1   1     1647.97     1347.44     15.01 o
   8   1   1     1937.07     1782.03     74.08 o
   9   1   1      526.02      469.98     13.49 o
  10   1   1     2416.05     2498.19     50.56 o
  11   1   1        1.47       10.04      7.68 o
  12   1   1      461.04      543.53      8.43 o
  13   1   1      305.39      444.59      8.17 o
  14   1   1        4.71        2.79      8.39 o
  15   1   1       81.35      135.64      7.68 o
 -15   2   1        7.71       10.32      5.38 o
 -14   2   1      193.08      326.13     82.80 o
 -13   2   1        6.55       12.98      6.11 o
 -12   2   1      368.55      463.39     14.59 o
 -11   2   1      327.90      372.11     13.66 o
 -10   2   1       24.23       22.07      8.87 o
  -9   2   1      638.12      627.81     14.66 o
  -8   2   1     1564.95     1441.42     18.63 o
  -7   2   1     7106.16     5834.24     35.03 o
  -6   2   1      396.04      329.98     12.74 o
  -5   2   1       28.91       34.03     10.15 o
  -4   2   1     1012.16     1229.12     31.12 o
  -2   2   1    33286.04       80.85      8.80 o
  -1   2   1     2675.97     2738.37   1471.30 o
   0   2   1     4331.80     5041.04    207.83 o
   1   2   1      670.41      970.29     15.51 o
   3   2   1     2850.78     3393.52    163.87 o
   4   2   1     8012.66     7706.97    258.95 o
   5   2   1     5569.19     5124.34     30.98 o
   6   2   1      704.53      527.63     13.63 o
   7   2   1      999.28      847.07     13.77 o
   8   2   1      390.17      272.14     11.57 o
   9   2   1      984.47      967.45     14.94 o
  10   2   1       68.19      158.14     59.61 o
  11   2   1      153.91      208.31      7.30 o
  12   2   1       15.44       33.20      8.41 o
  13   2   1        4.28       12.93      7.30 o
  14   2   1       58.16      101.17      7.04 o
  15   2   1        0.19       -1.62      7.09 o
 -15   3   1       52.31       55.85      8.12 o
 -14   3   1        5.15        7.69      4.88 o
 -13   3   1       17.92        7.47      6.03 o
 -12   3   1      361.34      378.21     14.20 o
 -11   3   1      114.77      128.12     13.42 o
 -10   3   1     2325.19     1857.22     22.86 o
  -9   3   1     1614.26     1303.19     21.58 o
  -8   3   1        0.67        8.09     11.39 o
  -7   3   1     1188.30     1085.49     23.32 o
  -6   3   1     1689.70     1694.35     31.41 o
  -4   3   1      521.06      269.15     15.44 o
  -2   3   1      533.48      534.55     12.44 o
  -1   3   1     2001.97     2517.00    178.99 o
   1   3   1     1162.27     1285.17     66.21 o
   3   3   1     2577.28     3152.71    378.41 o
   4   3   1      436.52      624.42     65.21 o
   5   3   1     4084.04     4109.46    123.38 o
   6   3   1     2455.14     2241.47     22.43 o
   7   3   1    10449.46     8647.09     39.15 o
   8   3   1       47.12       50.43      8.80 o
   9   3   1      383.39      290.91     12.42 o
  10   3   1       23.67       10.22     10.86 o
  11   3   1      519.40      589.13     36.31 o
  12   3   1      490.31      551.15     28.25 o
  13   3   1        3.10       22.38      7.27 o
  14   3   1       56.76       77.15      7.72 o
 -14   4   1        3.47       11.86      6.90 o
 -13   4   1        1.71       -9.48      9.48 o
 -10   4   1     1083.23      629.70     29.00 o
  -9   4   1     1662.80      904.00     31.59 o
  -8   4   1      450.59      231.54     19.38 o
  -7   4   1       27.74       10.58     10.97 o
  -5   4   1      296.14       28.32      9.01 o
  -3   4   1     5839.48     5331.06   1152.89 o
  -2   4   1       90.69       91.22      8.02 o
  -1   4   1     8631.94     9344.38    224.85 o
   0   4   1     7764.32     8744.76     31.59 o
   2   4   1       99.39      125.18     22.29 o
   3   4   1     8563.62     9747.00   1354.61 o
   4   4   1      914.79      962.53    150.51 o
   5   4   1     3001.81     3224.52    296.34 o
   7   4   1       73.90       86.81      9.55 o
   8   4   1     1995.39     1664.15     19.66 o
   9   4   1       26.87       32.54     12.07 o
  10   4   1      374.44      354.05     13.13 o
  11   4   1      903.56      810.09     16.68 o
  12   4   1      503.24      649.24     14.41 o
  13   4   1      361.62      413.23      7.94 o
  14   4   1        2.58       -5.08     11.37 o
 -14   5   1       39.29       53.02      9.97 o
 -13   5   1        5.65       -0.78      9.55 o
 -12   5   1       40.34       45.14      6.42 o
 -11   5   1        4.07       -1.70      5.86 o
  -9   5   1     1735.23       -4.40      6.78 o
  -8   5   1      950.30      265.18     17.39 o
  -6   5   1     3615.00       27.65      7.06 o
  -5   5   1     5078.54       53.45      7.59 o
  -4   5   1     2971.81     3025.63    555.59 o
  -3   5   1      146.57      235.08     39.66 o
  -2   5   1    13862.51    13423.13     33.89 o
  -1   5   1    14143.89    13354.10     34.03 o
   0   5   1      136.62      157.66      5.86 o
   1   5   1      615.55      779.39     13.34 o
   2   5   1     2030.11     2389.71    281.29 o
   3   5   1     7604.31     8538.32   1293.80 o
   4   5   1     4373.09     4950.74    907.26 o
   5   5   1      195.95      174.64     33.47 o
   6   5   1      381.99      363.83     49.15 o
   7   5   1     1595.51     1393.51     20.12 o
   8   5   1     1116.58      914.36     17.39 o
   9   5   1      249.91      175.60     12.49 o
  10   5   1      376.61      253.97     13.38 o
  11   5   1      510.14      371.47     15.72 o
  12   5   1      260.61      183.59     15.93 o
  13   5   1        1.12        2.58      6.14 o
  14   5   1        9.04       13.66      8.59 o
 -13   6   1        0.17       -9.69      9.69 o
 -12   6   1      426.56      462.40      8.34 o
 -11   6   1       22.02       17.64      6.46 o
 -10   6   1      116.33       99.76      6.46 o
  -9   6   1     1240.51      875.04      9.48 o
  -8   6   1     1588.64     1777.33     13.38 o
  -7   6   1     8841.70     7164.08     21.26 o
  -6   6   1      359.26      428.43     10.58 o
  -5   6   1      616.90      824.85     32.42 o
  -4   6   1      237.03      325.69     20.26 o
  -3   6   1    10120.46    10520.83   1212.53 o
  -2   6   1    10572.79    10762.20    790.00 o
  -1   6   1    11364.87    12465.00     39.96 o
   0   6   1     4814.55     5067.04     15.31 o
   1   6   1      253.80      245.68     15.95 o
   2   6   1     3360.51     2502.42   1600.32 o
   3   6   1     3301.14     3522.37    555.31 o
   4   6   1     9478.50     8990.90   2684.04 o
   5   6   1     1937.51     1883.09    598.91 o
   6   6   1      330.27      348.33     59.32 o
   7   6   1      797.99      827.87    140.11 o
   8   6   1      301.97      208.50     12.56 o
   9   6   1     3113.20     2062.17     25.52 o
  10   6   1      478.00      207.90     11.75 o
  11   6   1      238.36      105.05     13.42 o
  12   6   1        0.71        1.74     11.85 o
  13   6   1        3.34       -4.26      7.07 o
 -13   7   1      162.33      153.32     10.36 o
 -12   7   1       55.20       80.77      9.44 o
 -11   7   1       28.64       45.39      9.51 o
 -10   7   1       11.30       25.66      8.73 o
  -9   7   1      264.57      286.86      9.51 o
  -8   7   1     1110.67     1370.83     12.24 o
  -7   7   1      275.94      252.69      9.09 o
  -6   7   1     2261.79     2364.00    415.37 o
  -5   7   1      330.41      292.07     44.93 o
  -4   7   1     1648.41     1894.30    200.61 o
  -3   7   1      116.30      141.08     11.55 o
  -2   7   1     2735.03     3308.75     22.54 o
  -1   7   1     4009.69     4712.42    139.08 o
   0   7   1       73.09      125.95      6.80 o
   1   7   1        7.01       27.83      9.90 o
   2   7   1      145.35      140.31     20.94 o
   3   7   1     2059.19     2601.81    168.31 o
   4   7   1     1241.58     1295.77    796.44 o
   5   7   1       13.67       21.92      7.50 o
   6   7   1       72.20       74.46     24.93 o
   7   7   1       90.63       97.41     38.29 o
   8   7   1      624.76      280.37     11.11 o
   9   7   1      125.76       65.51     10.97 o
  10   7   1      119.59       -2.63      6.57 o
  12   7   1        6.21       -6.71      6.71 o
 -12   8   1       10.42       39.25      9.69 o
 -11   8   1      503.23      490.22     10.97 o
 -10   8   1       96.23       88.87      9.48 o
  -9   8   1      403.07      298.90     10.19 o
  -8   8   1       54.46       23.46      8.73 o
  -7   8   1       37.17       53.31      6.14 o
  -6   8   1     2444.90     2303.10    401.05 o
  -5   8   1      115.79      132.33     17.76 o
  -4   8   1     2623.01     2636.59    371.08 o
  -3   8   1        2.18       24.64      7.89 o
  -2   8   1      907.02     1104.63     10.75 o
  -1   8   1     1118.16     1216.30     24.98 o
   0   8   1       76.12      108.12      5.68 o
   1   8   1     4284.81     4439.42     85.64 o
   2   8   1        8.98       14.14      5.61 o
   3   8   1      506.64      584.15     13.75 o
   4   8   1      616.08      775.11     32.01 o
   5   8   1        7.67       25.57     15.30 o
   6   8   1     1295.54     1469.51    113.51 o
   7   8   1       27.43       21.44      7.22 o
   8   8   1      657.31      501.68      7.88 o
   9   8   1       64.60       52.81      9.26 o
  10   8   1       15.30       21.05      6.32 o
  11   8   1      167.56      260.46     10.36 o
 -11   9   1      164.38      204.71      9.94 o
 -10   9   1      343.84      293.68     10.40 o
  -9   9   1       52.52       72.90      9.26 o
  -8   9   1      176.97      195.34      9.65 o
  -7   9   1       22.83       44.11      8.87 o
  -6   9   1       53.38       61.70     27.93 o
  -5   9   1     2640.09     3156.66    128.17 o
  -4   9   1        0.47       -2.93      5.43 o
  -3   9   1     1197.83     1478.48     10.31 o
  -2   9   1      514.31      594.28     10.65 o
  -1   9   1      310.69      383.09     16.36 o
   0   9   1     1492.41     1792.69     69.90 o
   1   9   1      125.31      148.49     19.89 o
   2   9   1     1338.42     1557.54     88.67 o
   3   9   1      422.17      555.33     11.43 o
   4   9   1      205.11      251.75      7.42 o
   5   9   1     1425.66     1553.99    235.78 o
   6   9   1       19.47       23.55      6.00 o
   7   9   1      202.17      220.94     29.67 o
   8   9   1      128.80      205.59      9.58 o
   9   9   1       15.61       38.29      9.12 o
  10   9   1      256.99      246.69      7.81 o
  11   9   1       16.80       37.30      9.30 o
 -10  10   1       42.55       39.54      9.48 o
  -9  10   1        2.37       38.61      9.51 o
  -8  10   1      277.22      207.01     10.47 o
  -7  10   1       43.76       58.56      9.40 o
  -6  10   1       44.53       45.25      7.60 o
  -5  10   1        0.41        8.04      7.20 o
  -4  10   1        7.28       22.29      7.24 o
  -3  10   1       54.62       69.39      6.81 o
  -2  10   1       85.49      114.29     11.00 o
  -1  10   1      674.11      670.80      7.59 o
   0  10   1      103.23      107.60      7.33 o
   1  10   1      299.78      338.71      7.53 o
   2  10   1        0.78        1.62      8.30 o
   3  10   1      154.55      149.24     10.72 o
   4  10   1        6.28       25.04      6.58 o
   5  10   1        1.49       11.96     11.98 o
   6  10   1      166.29      150.96     16.91 o
   7  10   1        2.44       10.68     11.91 o
   8  10   1       45.00       37.05      6.89 o
   9  10   1        6.19       -6.60      6.60 o
  -8  11   1      213.13      167.69      7.59 o
  -7  11   1      143.68      113.60      9.83 o
  -6  11   1      407.37      428.51     36.26 o
  -5  11   1      391.24      409.44     51.30 o
  -4  11   1        7.99       23.34      7.50 o
  -3  11   1      424.67      434.08     12.87 o
  -2  11   1      421.30      443.24     22.59 o
  -1  11   1       22.40       31.77      7.20 o
   0  11   1     2205.58     2369.58    207.10 o
   1  11   1       78.71       74.20      8.06 o
   2  11   1      866.43      969.96      9.16 o
   3  11   1       76.22       71.55     20.80 o
   4  11   1       12.08       25.21      7.93 o
   5  11   1      291.05      337.64     32.76 o
   6  11   1      217.59      269.19     17.28 o
   7  11   1      435.07      382.62     64.91 o
   8  11   1      154.09      167.33     10.08 o
  -6  12   1       13.92       20.71      7.05 o
  -5  12   1       30.21       31.70     12.90 o
  -4  12   1        3.90       25.72      7.09 o
  -3  12   1       26.28       25.48      7.15 o
  -2  12   1       36.47       25.30      7.01 o
  -1  12   1      314.30      314.82      7.84 o
   0  12   1        9.21       27.45      6.87 o
   1  12   1      170.25      190.00      6.22 o
   2  12   1       43.00       50.79     22.25 o
   3  12   1        2.93       13.77      6.95 o
   4  12   1       59.57       52.70      7.22 o
   5  12   1      137.74      162.18      7.75 o
   6  12   1       59.03       65.69      8.02 o
  -2  13   1       92.21      105.27     21.40 o
  -1  13   1      380.47      367.00      8.30 o
   0  13   1       21.74       27.47      8.06 o
   1  13   1       55.64       57.98      8.18 o
   2  13   1       93.49       72.39      6.26 o
 -15   0   2      724.40     1017.52     92.04 o
 -14   0   2      396.89      594.07     55.95 o
 -13   0   2      467.13      564.86     23.69 o
 -12   0   2      337.28      373.49     11.07 o
 -11   0   2       25.07       34.89      9.19 o
  -4   0   2     1036.52        1.85      6.07 o
  -2   0   2     1105.71     1408.91     16.29 o
  -1   0   2     1590.10     1942.49     57.85 o
   1   0   2        2.14       25.44      6.14 o
   3   0   2     5481.08     4007.12     25.48 o
   4   0   2      975.72      665.82     12.07 o
   5   0   2      642.65      466.44      8.94 o
   6   0   2    13999.14    10456.29     32.76 o
   8   0   2     2169.36     2221.70     16.43 o
   9   0   2    11120.98    10960.99     31.98 o
  10   0   2     1044.42     1139.68     13.52 o
  11   0   2      304.25      381.34     10.75 o
  12   0   2       23.73       56.39      9.65 o
  13   0   2      647.10      960.14     13.56 o
  14   0   2      340.72      347.73     11.68 o
 -15   1   2       10.44       23.54      5.86 o
 -14   1   2      225.38      271.85     25.86 o
 -13   1   2      900.66     1242.82    155.64 o
 -12   1   2      312.84      301.46    174.72 o
 -11   1   2      823.77      925.57     13.81 o
 -10   1   2      126.09      115.38      9.48 o
  -9   1   2     2911.74     2811.40     20.58 o
  -4   1   2     5938.38       91.93     49.03 o
  -3   1   2     8965.56     8732.94     38.26 o
  -2   1   2     4970.34     6142.93    401.07 o
  -1   1   2    13267.46    12656.06   1220.99 o
   0   1   2     2763.46     2828.03    336.13 o
   1   1   2    25557.35    13258.88     50.22 o
   2   1   2    19000.05    11101.88     40.96 o
   3   1   2    18628.60    13476.15   2676.39 o
   6   1   2     2406.08     1995.44     11.43 o
   7   1   2     6900.77     5591.33    252.69 o
   8   1   2    10219.07     9395.66    203.84 o
   9   1   2      314.97      283.67      7.34 o
  10   1   2     1089.89     1115.99     50.82 o
  11   1   2     1107.24     1282.69     23.42 o
  12   1   2      649.73      794.91     12.65 o
  13   1   2       37.46       46.29      9.46 o
  14   1   2      124.43      224.25     24.15 o
 -15   2   2       51.43       65.55      6.06 o
 -14   2   2      203.64      287.25     33.13 o
 -13   2   2      195.40      374.91     43.77 o
 -12   2   2     1331.33     2249.79    985.08 o
 -11   2   2     4210.70     3793.48   1930.45 o
 -10   2   2      969.50      970.04     16.57 o
  -9   2   2      682.86      708.80     15.72 o
  -8   2   2      460.82      427.47     13.59 o
  -7   2   2     2469.81     1957.48     23.78 o
  -6   2   2     6626.51     4934.93     41.20 o
  -5   2   2     3809.42     2778.35     41.95 o
  -4   2   2       33.63       44.89      8.87 o
  -3   2   2    18879.13    17478.76     46.39 o
   0   2   2      800.21     1065.75     93.78 o
   2   2   2     1506.16     1765.84     95.29 o
   7   2   2      146.19       95.68      8.66 o
   8   2   2      940.97      863.57     20.78 o
   9   2   2      552.26      574.86     31.85 o
  10   2   2     6493.19     6543.75    331.08 o
  11   2   2      304.17      278.47     16.33 o
  12   2   2      960.83     1183.17     14.04 o
  13   2   2      258.86      265.84      6.43 o
  14   2   2       18.49        8.91      7.61 o
 -15   3   2       29.49       42.14     16.89 o
 -14   3   2       11.28       18.31      8.52 o
 -13   3   2      551.79      653.07     66.16 o
 -12   3   2     1853.84     2405.04    637.42 o
 -11   3   2     1209.47     2019.77    917.10 o
 -10   3   2     1902.80     1092.61    602.08 o
  -9   3   2      306.81      175.60    135.98 o
  -8   3   2       14.66       25.06     15.37 o
  -6   3   2     7572.40       38.29      6.67 o
  -5   3   2      976.73      632.39      9.83 o
  -4   3   2     2662.48     3003.22     18.28 o
  -3   3   2     3555.31     3567.37    201.56 o
  -1   3   2      560.59      635.49     59.02 o
   0   3   2    15993.78    20554.24     52.10 o
   1   3   2     3990.28     4752.03    421.49 o
   2   3   2     3454.78     3960.67    336.80 o
   3   3   2     1594.00     1934.97    221.24 o
   6   3   2      863.18      867.74     55.81 o
   7   3   2      769.60      727.61     13.02 o
   8   3   2      216.77      136.03     10.82 o
   9   3   2     2197.77     1837.95     18.92 o
  10   3   2        8.81       27.54      5.63 o
  11   3   2     1898.47     2061.99    139.07 o
  12   3   2      157.52      160.53     11.48 o
  13   3   2       78.72      106.16      8.73 o
  14   3   2        0.91       12.15      6.78 o
 -14   4   2      118.63      152.07     10.19 o
 -13   4   2      185.55      276.11     10.33 o
 -12   4   2      290.35      405.51     10.36 o
 -11   4   2       37.43       28.89      6.10 o
 -10   4   2      677.45      572.98     10.72 o
  -9   4   2      717.07      186.04      7.59 o
  -8   4   2     2284.31       99.80      7.35 o
  -7   4   2      564.68      430.14      8.02 o
  -6   4   2     4323.26     4058.22     17.57 o
  -5   4   2     1119.94     1764.20     14.16 o
  -4   4   2     2790.33     2871.21    342.65 o
  -3   4   2      529.00      542.12     33.59 o
  -2   4   2     1139.19     1079.01     41.58 o
  -1   4   2     1075.26     1644.77    231.02 o
   0   4   2    10983.77    11412.26     42.75 o
   1   4   2     4920.61     6034.93    361.04 o
   2   4   2    10845.68    12369.75   1574.15 o
   3   4   2     3554.77     4288.22    568.40 o
   4   4   2      382.14      409.36     42.00 o
   5   4   2       16.53       28.64      6.71 o
   6   4   2     2491.84     2359.76    227.70 o
   7   4   2     5819.84     4911.22     28.18 o
   8   4   2        3.63       19.48      8.77 o
   9   4   2     2272.25     1768.95     18.21 o
  10   4   2      165.50      154.27      9.72 o
  11   4   2        9.98       33.25      6.33 o
  12   4   2       22.60       35.53     17.90 o
  13   4   2      156.71      216.49     29.15 o
  14   4   2       52.03       41.05      7.88 o
 -14   5   2      621.26      635.98     11.96 o
 -13   5   2       75.85      164.25     11.78 o
 -12   5   2      402.12      549.42     10.75 o
 -11   5   2        0.71       15.15      8.34 o
 -10   5   2       74.42       97.03      8.80 o
  -9   5   2     2288.60     2083.78     12.99 o
  -8   5   2     1776.36     1616.24     11.71 o
  -7   5   2    11966.50    17000.50     33.40 o
  -6   5   2     1699.87     2350.70     15.08 o
  -5   5   2     3741.89     3428.10     15.90 o
  -4   5   2      974.49     1110.41     91.67 o
  -3   5   2      764.30      802.77     35.63 o
  -2   5   2     2028.04     2348.16     29.23 o
  -1   5   2    18914.02    18073.64     40.25 o
   0   5   2     6618.89     7077.96    168.75 o
   2   5   2     1076.42     1073.37    117.72 o
   3   5   2     6971.34     7835.80    998.17 o
   4   5   2       53.89      114.70     38.56 o
   5   5   2       20.70       40.23     15.44 o
   6   5   2     8011.84     7937.22   1193.82 o
   7   5   2      909.89      840.64     82.83 o
   8   5   2     4562.84     3565.91     25.30 o
   9   5   2      269.79      265.46     12.49 o
  10   5   2      616.11      440.61     13.91 o
  11   5   2       17.84       31.31      5.64 o
  12   5   2      113.94      148.02     26.09 o
  13   5   2       47.10       48.79      7.93 o
 -13   6   2       30.48       68.71      9.69 o
 -12   6   2      140.96      160.45      9.97 o
 -11   6   2        1.85       17.14      8.84 o
 -10   6   2      187.01      201.05      9.16 o
  -9   6   2      273.00      285.73      9.58 o
  -8   6   2      135.57      184.23      9.33 o
  -7   6   2      501.31      691.52     11.36 o
  -6   6   2     3669.82     5208.34     20.09 o
  -5   6   2     2375.24     2481.86    419.08 o
  -4   6   2      534.27      615.01     87.75 o
  -3   6   2     3725.98     3773.48    320.92 o
  -2   6   2     5126.70     5537.57    189.02 o
  -1   6   2      463.69      551.79      7.72 o
   0   6   2     5215.07     5887.06     16.70 o
   1   6   2     6015.86     6916.14    634.98 o
   2   6   2      702.78      782.57    141.87 o
   3   6   2      351.46      487.99     67.22 o
   4   6   2      799.45      791.27    165.38 o
   5   6   2      710.61      922.08    180.27 o
   6   6   2     2060.75     2248.13    446.85 o
   7   6   2      394.91      386.23     73.11 o
   8   6   2      214.37      183.55     11.82 o
   9   6   2      175.19      145.76     11.64 o
  10   6   2       37.11       14.76     10.40 o
  11   6   2       12.26       11.92     11.04 o
  12   6   2      279.24      289.56     59.02 o
  13   6   2      207.88      215.28     86.49 o
 -13   7   2       28.58       44.72      9.58 o
 -12   7   2       68.13       46.39      6.99 o
 -11   7   2      850.13     1080.17     12.35 o
 -10   7   2      717.45      727.04     11.21 o
  -9   7   2     1383.41     1613.12     13.10 o
  -8   7   2      721.94      674.95     10.47 o
  -7   7   2       30.11       55.79      6.10 o
  -6   7   2     2066.21     1853.35     12.03 o
  -5   7   2      192.65      237.31     13.56 o
  -4   7   2    20288.32    18612.59     35.95 o
  -3   7   2      970.67     1219.44     41.35 o
  -2   7   2     9334.16     9572.25    624.21 o
  -1   7   2      499.81      580.29     24.68 o
   0   7   2      205.54      166.76     19.25 o
   1   7   2     6023.73     6782.77    624.69 o
   2   7   2     2644.00     3412.70     20.41 o
   3   7   2     9166.74     9616.66   1501.15 o
   4   7   2     1804.87     1952.09    291.11 o
   5   7   2     2883.42     2917.60    549.06 o
   6   7   2     2021.16     1949.23    440.27 o
   7   7   2        1.20        4.54      6.75 o
   8   7   2      157.57      123.22      9.55 o
   9   7   2      146.24      110.20     11.21 o
  10   7   2        8.95        8.70     10.97 o
  11   7   2      920.55      443.94     17.35 o
  12   7   2        0.06       -7.52      7.86 o
 -12   8   2      137.61      132.31      9.65 o
 -11   8   2       94.97      114.45      9.55 o
 -10   8   2      630.87      788.26     11.46 o
  -9   8   2     1050.00      925.29      9.44 o
  -8   8   2      178.53      224.61      9.44 o
  -7   8   2      319.98      324.41      9.37 o
  -6   8   2      954.24      865.67     92.53 o
  -5   8   2     3160.01     3873.60    147.12 o
  -4   8   2       25.84       53.53     16.04 o
  -3   8   2     7804.30     8223.49    774.26 o
  -2   8   2     2332.79     2605.13     19.75 o
  -1   8   2      267.12      314.67     15.15 o
   0   8   2       53.68       58.19      6.71 o
   1   8   2     2685.37     3093.49     27.95 o
   2   8   2     4321.17     5207.10     31.78 o
   3   8   2      532.23      640.81     60.33 o
   4   8   2     1934.55     1613.92    839.05 o
   5   8   2      355.45      496.96     12.85 o
   6   8   2       20.94       22.18      7.30 o
   7   8   2       68.01       89.02     22.09 o
   8   8   2      236.56      187.00      9.83 o
   9   8   2        5.70       -9.12     11.04 o
  10   8   2      157.13       15.42     10.42 o
  11   8   2      147.77       16.36      6.74 o
 -11   9   2       14.85       45.43      9.19 o
 -10   9   2       36.17       39.71      6.67 o
  -9   9   2       73.99       36.09      9.30 o
  -8   9   2      698.19      616.35      8.59 o
  -7   9   2     2357.09     2024.16     14.48 o
  -6   9   2      178.66      174.96     14.91 o
  -5   9   2     2615.84     3014.84    237.53 o
  -4   9   2      340.73      431.72     34.50 o
  -3   9   2      499.20      622.63      8.62 o
  -2   9   2      133.69      132.93      7.46 o
  -1   9   2     6025.87     6663.44    359.42 o
   0   9   2     2842.69     3035.07     49.31 o
   1   9   2      903.86     1014.38     82.03 o
   2   9   2      783.99      843.21    102.74 o
   3   9   2       40.32       42.84      6.86 o
   4   9   2      602.69      625.71    100.29 o
   5   9   2       38.60       48.69      6.75 o
   6   9   2      683.26      615.15    103.56 o
   7   9   2        0.20       -1.29      5.61 o
   8   9   2      200.60      122.65      6.96 o
   9   9   2       49.21       69.60      6.60 o
  10   9   2      205.89      261.45     10.26 o
 -10  10   2        6.18       28.64      9.33 o
  -9  10   2      196.48      171.27      9.83 o
  -8  10   2      870.92      687.33      9.16 o
  -7  10   2      805.07      705.08     11.61 o
  -6  10   2     2258.10     2174.10    217.51 o
  -5  10   2       19.15       32.23      5.49 o
  -4  10   2      185.76      202.95     16.54 o
  -3  10   2        3.60       27.32      9.07 o
  -2  10   2     1506.87     1658.45     10.57 o
  -1  10   2     1003.63     1038.87     14.76 o
   0  10   2     2929.64     3154.57     12.36 o
   1  10   2      904.66      909.58      8.35 o
   2  10   2      398.40      400.95     32.54 o
   3  10   2      106.12      136.29      9.85 o
   4  10   2       67.56       76.51     26.44 o
   5  10   2     1038.47     1097.86    205.29 o
   6  10   2       26.22        5.27     17.05 o
   7  10   2      581.93      655.18      9.52 o
   8  10   2       61.91       48.37      9.55 o
   9  10   2       63.39       59.09      9.83 o
  -8  11   2      277.31      232.07     10.19 o
  -7  11   2       69.11       95.01      9.44 o
  -6  11   2       61.18       48.82      7.77 o
  -5  11   2      360.79      374.52     61.40 o
  -4  11   2      797.30      837.06     64.20 o
  -3  11   2      166.34      194.09     13.08 o
  -2  11   2      664.91      639.88     39.54 o
  -1  11   2      582.97      687.71     11.94 o
   0  11   2      282.93      321.86     19.93 o
   1  11   2       12.94       19.51      9.55 o
   2  11   2      166.01      182.13      7.31 o
   3  11   2      256.43      279.53     39.86 o
   4  11   2        6.79        4.37      5.59 o
   5  11   2       90.86       88.39     30.75 o
   6  11   2       10.88       31.33      7.54 o
   7  11   2       34.46       50.65      8.20 o
  -6  12   2       28.10       22.69      7.03 o
  -5  12   2      775.94      663.18     71.87 o
  -4  12   2        5.33       10.15      7.21 o
  -3  12   2     1383.92     1267.86    140.42 o
  -2  12   2       18.60       29.15      7.03 o
  -1  12   2       80.80       98.25     17.16 o
   0  12   2      125.10      112.84      5.97 o
   1  12   2       80.08       96.95     14.25 o
   2  12   2      633.36      559.34     24.10 o
   3  12   2      118.68      123.00     10.56 o
   4  12   2      493.74      471.42     42.84 o
   5  12   2      155.17      170.77      9.09 o
  -2  13   2      143.77      137.43      7.74 o
  -1  13   2      133.50       98.64     14.34 o
   0  13   2       54.29       42.44      7.01 o
   1  13   2       27.39       30.58     11.76 o
 -15   1   3       81.04      105.99      9.88 o
 -14   1   3       25.29       44.44      5.50 o
 -13   1   3      652.33      816.67     66.83 o
 -12   1   3      177.94      192.31     21.80 o
 -11   1   3      857.53      867.46     60.73 o
 -10   1   3      818.43     1063.83     56.75 o
  -9   1   3      306.62      333.41     97.67 o
  -8   1   3     3790.44     3623.64    408.36 o
  -7   1   3     3194.85     3674.51    217.16 o
  -6   1   3    12560.00    10475.35     34.00 o
  -5   1   3     9941.12    16374.04     44.54 o
  -4   1   3     9176.07    13202.88     41.74 o
  -3   1   3    13145.04    13584.87    885.40 o
  -2   1   3     1832.96     2430.20    188.11 o
  -1   1   3    11190.07    11669.39    615.23 o
   1   1   3     3072.04     2921.65    265.86 o
   2   1   3     6380.34     5770.87    720.87 o
   3   1   3      173.21      167.59     18.63 o
   4   1   3     4104.87     3465.85    278.52 o
   5   1   3    13876.21     9849.85    313.18 o
   6   1   3      676.09      521.71     13.11 o
   7   1   3     3026.22     2617.76     35.72 o
   8   1   3       53.76       42.48      6.41 o
   9   1   3      242.04      254.48     10.40 o
  10   1   3     1244.78     1424.30     15.44 o
  11   1   3      117.24      107.48     17.41 o
  12   1   3      686.15      903.16     34.71 o
  13   1   3        4.93       22.95     14.11 o
  14   1   3       50.85       67.81      9.30 o
 -15   2   3       93.39      138.44      6.03 o
 -14   2   3        3.53       22.46     10.55 o
 -13   2   3       42.45       55.22      6.99 o
 -12   2   3       25.29       67.73      9.67 o
 -11   2   3       75.07       92.78     15.08 o
 -10   2   3      952.46     1393.83    150.09 o
  -9   2   3       31.99       59.13     13.17 o
  -8   2   3      410.29      486.81     79.48 o
  -7   2   3     1581.35     1664.54    205.10 o
  -6   2   3     4854.40     5540.95     23.53 o
  -4   2   3       47.49       54.25      5.96 o
  -3   2   3        6.09       33.80      9.08 o
  -2   2   3     3381.57     3504.91    307.33 o
   1   2   3    28678.42    13410.07     42.02 o
   2   2   3      647.27      570.92    100.26 o
   3   2   3      188.19      139.58     21.68 o
   4   2   3     7986.62     7382.72    797.01 o
   5   2   3     2214.72     2071.49    159.22 o
   6   2   3     4761.15     4002.95    143.82 o
   7   2   3      978.17      784.33     49.58 o
   8   2   3       32.31       30.41      6.44 o
   9   2   3     1051.83     1002.77     40.72 o
  10   2   3       28.44       41.59     16.64 o
  11   2   3      500.17      651.20     43.01 o
  12   2   3       40.90       45.85     13.29 o
  13   2   3       20.84       40.07      9.80 o
  14   2   3        0.16       16.18      7.59 o
 -15   3   3       58.93       86.91      7.20 o
 -14   3   3       83.38       99.76      9.51 o
 -13   3   3      172.57      170.53     10.01 o
 -12   3   3      119.12       89.00     10.64 o
 -11   3   3       73.50       80.05      7.82 o
 -10   3   3     1176.44     1204.25     61.30 o
  -9   3   3      345.44      486.25     12.46 o
  -8   3   3     6373.43     9041.03     26.65 o
  -7   3   3     1070.29     1146.64     12.03 o
  -6   3   3       89.08      154.84      9.40 o
  -5   3   3     4591.55     7162.69     25.69 o
  -4   3   3     2435.39     2781.37     17.82 o
  -2   3   3       83.71      105.72     11.87 o
  -1   3   3    13984.13    16307.58   3496.91 o
   0   3   3      321.59      489.17     23.76 o
   1   3   3     9162.54    11345.94   1047.66 o
   3   3   3     2017.86     2342.30    155.57 o
   4   3   3    13854.67    13574.11     42.02 o
   5   3   3      407.15      423.55     47.06 o
   6   3   3        4.41      401.32    216.84 o
   7   3   3      865.70      720.23     12.24 o
   8   3   3     2419.70     2078.22    122.78 o
   9   3   3     2446.13     2176.24    138.53 o
  10   3   3        7.97        8.92      5.84 o
  11   3   3       79.09       78.88      6.79 o
  12   3   3       49.58       52.42      5.66 o
  13   3   3       71.09      116.56      7.11 o
  14   3   3       83.47       95.52      7.44 o
 -15   4   3        1.58       -2.27      9.94 o
 -14   4   3      299.35      299.78     11.21 o
 -13   4   3      172.75      223.94      9.94 o
 -12   4   3       78.78      124.21      9.09 o
 -11   4   3       42.17       37.44      8.66 o
 -10   4   3        0.39       18.31      8.62 o
  -9   4   3     5579.66     4927.87     20.23 o
  -8   4   3     1722.05     1401.60     13.10 o
  -7   4   3     1999.53     2044.43     14.34 o
  -6   4   3      511.48      602.79     10.50 o
  -5   4   3      126.82      126.84      8.84 o
  -3   4   3      397.56      396.42     85.05 o
  -1   4   3     5873.58     6678.40     45.48 o
   0   4   3     1338.23     1748.32     62.80 o
   1   4   3    16421.49    19917.73     45.85 o
   2   4   3     7464.37     8818.23    949.00 o
   4   4   3      196.47      234.06     26.44 o
   5   4   3     2077.10     2108.00    245.39 o
   6   4   3      497.19      557.90     72.98 o
   7   4   3     2408.58     2465.03    275.13 o
   8   4   3     3175.00     2670.04     19.98 o
   9   4   3      175.31      205.10      9.09 o
  10   4   3      343.17      322.34     27.34 o
  11   4   3      173.68      201.32     25.02 o
  12   4   3       34.83       60.65      8.57 o
  13   4   3      113.38      101.07      7.74 o
  14   4   3       70.31       95.89     13.24 o
 -14   5   3       24.00       51.74      9.94 o
 -13   5   3       36.41       67.71      9.55 o
 -12   5   3      222.54      208.01      9.83 o
 -11   5   3      184.87      184.90      9.05 o
 -10   5   3      234.32      313.13      9.23 o
  -9   5   3        0.39       33.15      8.38 o
  -8   5   3      255.46      421.44     10.19 o
  -7   5   3     4139.22     3914.63     18.45 o
  -6   5   3     2248.95     2900.62     16.29 o
  -5   5   3       18.30       48.83      8.73 o
  -4   5   3     1837.96     1685.24     86.01 o
  -3   5   3     3923.60     4138.29    311.30 o
  -2   5   3     7996.42     8518.29   1651.59 o
  -1   5   3      797.08      970.87     29.67 o
   0   5   3     9528.85    10403.47    429.46 o
   1   5   3    13607.24    14699.92    188.70 o
   2   5   3     1915.87     2337.51    251.45 o
   3   5   3        1.21       22.26      5.27 o
   4   5   3     1558.26     1828.36    256.63 o
   5   5   3     5189.72     5391.81    826.17 o
   6   5   3      712.18      745.88     97.12 o
   7   5   3     1208.17     1178.67    180.66 o
   8   5   3      356.72      314.37     10.90 o
   9   5   3      133.34      115.87      9.51 o
  10   5   3       24.36       32.95      5.55 o
  11   5   3       12.76       14.19      6.92 o
  12   5   3       42.89       50.65      5.74 o
  13   5   3        0.32       -0.90     10.59 o
 -14   6   3       27.23       57.35      9.76 o
 -13   6   3       41.36       46.35      9.51 o
 -12   6   3      686.88      723.99     11.29 o
 -11   6   3      243.94      235.23      9.33 o
 -10   6   3      904.97     1212.69     12.21 o
  -9   6   3       89.02       73.64      6.49 o
  -8   6   3      619.87      600.88     10.15 o
  -7   6   3     3810.46     3281.28     15.01 o
  -6   6   3     2974.88     3577.27     17.53 o
  -5   6   3    10597.76    12182.76     29.00 o
  -4   6   3      720.18      697.35     53.75 o
  -3   6   3        1.48        9.00      5.18 o
  -2   6   3     1435.53     1516.04     92.65 o
  -1   6   3    20262.20    21950.59     41.56 o
   0   6   3    13308.93    14862.40   1220.19 o
   1   6   3     5738.13     6215.73    372.34 o
   2   6   3     3220.75     3627.83    502.71 o
   3   6   3       81.51      142.06     26.12 o
   4   6   3     5274.02     5704.74    881.96 o
   5   6   3      116.21      137.34     25.68 o
   6   6   3     6594.09     6723.61   1230.82 o
   7   6   3      764.77      749.65    132.91 o
   8   6   3      403.34      404.82     70.20 o
   9   6   3      250.41      207.90     11.64 o
  10   6   3       33.72       25.77     10.61 o
  11   6   3      409.21      405.40     33.38 o
  12   6   3        4.17        3.81      7.37 o
  13   6   3       95.56      136.58     31.91 o
 -13   7   3        0.47       18.21      9.48 o
 -12   7   3        5.18        7.95      9.09 o
 -11   7   3      144.78      155.87      9.40 o
 -10   7   3       15.06        6.81      9.05 o
  -9   7   3       33.34       73.50      8.87 o
  -8   7   3        7.26       23.35      8.45 o
  -7   7   3      611.71      656.88     10.43 o
  -6   7   3     2267.08     2154.23     14.41 o
  -5   7   3       92.68      125.07      7.09 o
  -4   7   3     2466.35     2688.74    145.33 o
  -3   7   3     1772.39     1753.63     47.73 o
  -2   7   3     3575.11     4228.14    164.30 o
  -1   7   3      399.94      457.69      6.75 o
   0   7   3     5403.23     6128.87    551.49 o
   1   7   3     5076.78     5624.78    215.60 o
   2   7   3       10.46       24.77      7.05 o
   3   7   3       53.66       84.47     16.91 o
   4   7   3      679.25      687.81    149.27 o
   5   7   3     1464.99     1513.66    401.37 o
   6   7   3      494.74      470.37     90.66 o
   7   7   3      112.74      155.16     23.26 o
   8   7   3       10.33        9.42      6.68 o
   9   7   3        0.59       -3.62      8.62 o
  10   7   3      117.68       80.17      9.76 o
  11   7   3       16.64       20.29      7.12 o
  12   7   3        5.43       14.17      7.71 o
 -12   8   3      130.76      126.17      9.69 o
 -11   8   3      187.82      175.36      7.03 o
 -10   8   3       73.92      110.05      9.01 o
  -9   8   3      777.27      636.79     10.90 o
  -8   8   3       89.02       69.03      6.60 o
  -7   8   3      387.63      339.74      9.62 o
  -6   8   3      457.50      466.09      7.95 o
  -5   8   3       42.36       62.38      6.36 o
  -4   8   3     3679.78     3604.98    327.71 o
  -3   8   3      134.13      164.38      8.02 o
  -2   8   3     5123.34     5285.42    144.05 o
  -1   8   3      125.73      152.51     22.31 o
   0   8   3      121.20      122.25      7.08 o
   1   8   3     1345.55     1416.09     59.57 o
   2   8   3      840.00     1035.02     14.34 o
   3   8   3     3367.84     3412.51    571.35 o
   4   8   3      183.40      201.52     49.37 o
   5   8   3      967.28     1037.57    183.98 o
   6   8   3       40.60       40.78     15.07 o
   7   8   3       37.95       40.66      6.96 o
   8   8   3      783.15      595.09    205.36 o
   9   8   3      141.72       99.09      9.94 o
  10   8   3       95.08       49.19      9.55 o
  11   8   3       30.20       34.55     14.87 o
 -11   9   3      128.32      199.70      9.69 o
 -10   9   3      122.59       76.41      6.74 o
  -9   9   3      226.05      254.71      9.83 o
  -8   9   3      187.90      193.24      9.55 o
  -7   9   3       10.66       11.04      8.94 o
  -6   9   3      115.22      120.78     19.73 o
  -5   9   3      509.65      559.28     41.73 o
  -4   9   3       14.05       43.61     11.34 o
  -3   9   3     5522.15     5774.56    432.60 o
  -2   9   3       65.15       66.33      6.78 o
  -1   9   3      825.74      903.65     17.30 o
   0   9   3      167.20      203.05     37.48 o
   1   9   3       10.75       28.39      5.84 o
   2   9   3     1871.80     2112.65    221.01 o
   3   9   3      568.78      657.64     44.33 o
   4   9   3     1158.02      929.16    532.26 o
   5   9   3      225.32      286.72    169.94 o
   6   9   3        0.94        5.45      5.33 o
   7   9   3      496.26      505.59    303.19 o
   8   9   3        3.09        7.44      5.89 o
   9   9   3       59.68       11.75      6.57 o
  10   9   3       48.87       12.07      6.60 o
 -10  10   3       15.25       22.32      9.48 o
  -9  10   3      165.45      152.96      9.69 o
  -8  10   3      197.55      187.39      9.94 o
  -7  10   3      147.19      105.48      7.03 o
  -6  10   3       24.09       28.39      5.98 o
  -5  10   3        0.82        7.01      6.25 o
  -4  10   3      119.91      117.11      7.50 o
  -3  10   3      239.50      280.33      7.42 o
  -2  10   3        0.71        7.16      6.92 o
  -1  10   3      350.49      364.25     10.13 o
   0  10   3      109.14      103.80      7.59 o
   1  10   3      240.88      242.62     19.09 o
   2  10   3       38.22       48.39      7.14 o
   3  10   3      102.29      109.57      7.12 o
   4  10   3       16.98       46.83      6.69 o
   5  10   3        2.02       -8.05      9.71 o
   6  10   3      162.32      124.82     28.48 o
   7  10   3        0.00        8.79      7.52 o
   8  10   3      176.70      178.51      8.68 o
   9  10   3        3.00       -5.43      6.67 o
  -8  11   3      553.84      455.69      8.80 o
  -7  11   3        8.98       14.27      9.58 o
  -6  11   3      406.23      373.01     30.17 o
  -5  11   3       98.96      115.94      6.86 o
  -4  11   3      111.27      136.10     22.74 o
  -3  11   3      781.77      904.07      9.33 o
  -2  11   3      236.15      273.60      7.69 o
  -1  11   3     1110.08     1108.94     72.38 o
   0  11   3      329.05      352.56      6.69 o
   1  11   3       86.03      100.22      6.01 o
   2  11   3     1080.60     1134.15     91.28 o
   3  11   3        0.72        6.07     12.56 o
   4  11   3      186.25      170.98     35.24 o
   5  11   3      309.79      300.35     44.03 o
   6  11   3       10.83        6.92     12.12 o
   7  11   3      293.89      271.55     52.54 o
  -6  12   3       90.37       87.35      7.70 o
  -5  12   3        0.10       -4.68      5.39 o
  -4  12   3        0.19        8.16      5.12 o
  -3  12   3        2.42        2.08      7.32 o
  -2  12   3       84.99      113.50      6.05 o
  -1  12   3        7.51       31.65     17.83 o
   0  12   3       71.28       74.36      7.04 o
   1  12   3       28.82       37.14      5.61 o
   2  12   3        2.31       12.95      7.77 o
   3  12   3       21.88       36.66      7.20 o
   4  12   3       21.47       30.17      7.81 o
   5  12   3       50.13       46.87      6.20 o
  -2  13   3        0.40       -7.77     10.08 o
  -1  13   3      160.33      123.57      6.39 o
   0  13   3      195.87      181.13      7.56 o
 -15   0   4      372.81      485.43     38.36 o
 -14   0   4      472.88      810.53    131.03 o
 -13   0   4     1307.13     1610.00     98.48 o
 -12   0   4     1376.98     2237.77     19.06 o
 -11   0   4        1.85       -8.98      8.98 o
 -10   0   4       37.35       69.21     10.50 o
  -9   0   4      929.25     1349.78     16.22 o
  -7   0   4     6178.81     8481.32     34.07 o
  -5   0   4     5480.30     6824.87     32.37 o
  -4   0   4     6317.89     7358.75    603.65 o
  -2   0   4    13188.35    14909.78   1947.86 o
   0   0   4      195.36      310.64      8.23 o
   1   0   4     2287.78     2329.41     58.47 o
   3   0   4      243.36      330.93     36.64 o
   4   0   4    12495.52    10064.53    854.29 o
   5   0   4       48.01       41.91      7.74 o
   6   0   4       31.17       26.76      5.86 o
   7   0   4     6802.45     5513.52     22.89 o
   8   0   4     1268.01     1232.49     12.95 o
   9   0   4     9503.61     9400.29     28.43 o
  10   0   4       97.62       82.41      7.03 o
  11   0   4      282.06      328.28     10.58 o
  12   0   4       30.32       38.47      9.62 o
  13   0   4      278.31      367.92      8.80 o
  14   0   4       17.92       17.57      9.97 o
 -15   1   4        1.03        2.42      5.81 o
 -14   1   4      624.69      841.79     31.66 o
 -13   1   4     1231.15     1513.83     33.80 o
 -12   1   4       47.79       51.07      9.01 o
 -11   1   4     2135.72     2555.58     57.64 o
 -10   1   4     4203.55     4227.18    418.94 o
  -9   1   4     5204.47     5568.38    725.34 o
  -8   1   4     1074.54     1315.55     11.62 o
  -7   1   4    20921.32    28064.74     53.38 o
  -6   1   4    13191.81    12620.14     37.16 o
  -5   1   4       70.34      155.71     23.16 o
  -4   1   4     1714.10     2091.25    227.71 o
  -3   1   4    15912.21    17638.26     48.34 o
  -1   1   4     1392.38     1756.90     66.60 o
   0   1   4     1923.20     1835.66     96.36 o
   1   1   4     6461.37     6187.63    591.35 o
   2   1   4     1418.42     1472.65     65.70 o
   3   1   4     4173.44     3779.84    401.61 o
   4   1   4      209.48      198.42     17.36 o
   5   1   4      455.62      405.09     34.70 o
   6   1   4      541.66      406.68      5.87 o
   7   1   4     2869.20     2461.04     34.85 o
   8   1   4     3114.16     2854.96     94.26 o
   9   1   4       34.24       39.04      6.42 o
  10   1   4     1491.55     1563.85     11.52 o
  11   1   4      927.24     1001.82      9.22 o
  12   1   4      229.06      247.45     14.78 o
  13   1   4       21.85       55.95     15.44 o
  14   1   4      427.12      651.02     19.98 o
 -15   2   4      114.52      185.60     10.87 o
 -14   2   4        9.55        8.00      6.28 o
 -13   2   4       58.62      137.56     36.66 o
 -12   2   4      684.66      695.26     30.25 o
 -11   2   4     3667.53     3812.19     14.72 o
 -10   2   4      727.86      711.66     40.11 o
  -9   2   4    11748.03    10234.55    142.05 o
  -8   2   4     1509.13     1708.58    131.92 o
  -7   2   4     2565.96     2546.88    156.86 o
  -6   2   4      680.83     1097.51    205.98 o
  -2   2   4    18506.39    21782.77   4376.90 o
  -1   2   4      123.90      124.86     20.96 o
   0   2   4    13100.07    12288.67   1806.69 o
   1   2   4     5405.76     5742.11    677.20 o
   2   2   4     4843.52     4257.28    626.09 o
   3   2   4       17.44       43.73      7.87 o
   4   2   4     8472.17     7548.60   1001.21 o
   5   2   4     8216.66     7054.99    593.95 o
   6   2   4     5965.35     5196.05    485.86 o
   7   2   4     1827.44     1501.58     40.39 o
   8   2   4     2185.86     1932.19     44.98 o
   9   2   4      161.23      152.43      5.54 o
  10   2   4     1549.39     1575.65     38.49 o
  11   2   4       27.25       29.61      7.06 o
  12   2   4     1087.39     1278.74     20.94 o
  13   2   4      151.12      164.48      7.38 o
  14   2   4       15.74       17.37     11.89 o
 -15   3   4       23.81       44.47     12.07 o
 -14   3   4       35.16       31.55      9.09 o
 -13   3   4      213.27      173.55      9.62 o
 -12   3   4     1016.64     1096.32     13.02 o
 -11   3   4      989.41      948.00     12.07 o
 -10   3   4     7473.63     6722.30     23.78 o
  -9   3   4       86.34       71.55      9.37 o
  -8   3   4     2831.49     2951.76     17.18 o
  -7   3   4      550.63      538.84     10.36 o
  -6   3   4     9152.39     8614.65     26.94 o
  -5   3   4     3200.38     2859.41     17.35 o
  -3   3   4    10188.62    12367.60   3107.27 o
  -2   3   4     3692.49     4577.58    502.24 o
  -1   3   4       46.45       59.18     11.22 o
   0   3   4      107.62      123.82     16.04 o
   1   3   4     4683.54     4350.41    690.19 o
   2   3   4      623.77      745.44    134.27 o
   3   3   4     2664.16     2687.31    412.37 o
   4   3   4     1334.70     1310.38    157.09 o
   5   3   4     4657.91     4342.55    503.04 o
   6   3   4     1642.12     1698.79    142.24 o
   7   3   4     2875.60     2628.04    224.30 o
   8   3   4        2.60       19.93      6.13 o
   9   3   4      143.20      139.51      5.84 o
  10   3   4       50.20       56.07      5.67 o
  11   3   4     1784.54     1953.65     36.34 o
  12   3   4      191.60      180.25      9.78 o
  13   3   4      322.10      435.28      8.32 o
  14   3   4       93.59       95.49      8.08 o
 -15   4   4      263.18      386.34     13.06 o
 -14   4   4      165.62      276.25     12.42 o
 -13   4   4       52.75       67.25      9.62 o
 -12   4   4      449.87      498.74     12.49 o
 -11   4   4       31.90       64.17      8.52 o
 -10   4   4      231.59      209.64      8.98 o
  -9   4   4     1132.90      951.87     12.17 o
  -8   4   4     7459.73     9214.04     26.33 o
  -7   4   4      229.65      272.49     10.33 o
  -6   4   4     7836.92     8931.68     26.05 o
  -5   4   4     2398.57     2417.67     15.54 o
  -4   4   4      619.26      866.59    152.95 o
  -3   4   4     1076.16     1358.29     97.88 o
  -2   4   4     5809.18     6727.35    659.31 o
  -1   4   4     6558.16     6513.59    731.13 o
   0   4   4     5203.25     5826.31    226.50 o
   1   4   4     2944.97     3481.05    377.45 o
   2   4   4      853.64      818.81    106.90 o
   3   4   4     5959.98     7059.76    809.52 o
   4   4   4      669.88      836.63    128.70 o
   5   4   4       39.64       31.19      6.52 o
   6   4   4      558.02      542.12     58.53 o
   7   4   4      203.90      186.56     18.03 o
   8   4   4       62.99       46.53      5.46 o
   9   4   4     2346.98     2039.53    155.41 o
  10   4   4      166.49      128.81      5.74 o
  11   4   4       43.98       55.90     17.02 o
  12   4   4       39.01       38.94      7.29 o
  13   4   4       59.53       68.23     14.69 o
 -14   5   4      308.75      268.34     10.61 o
 -13   5   4      442.18      689.78     11.39 o
 -12   5   4      232.08      316.57      9.90 o
 -11   5   4       62.34       77.05      8.55 o
 -10   5   4      160.86      170.42      8.87 o
  -9   5   4     1411.44     1234.55     12.21 o
  -8   5   4       25.75       24.20      8.55 o
  -7   5   4    11092.69    10219.79     27.08 o
  -6   5   4       26.73       37.26      9.62 o
  -5   5   4     6529.14     6754.60     22.78 o
  -4   5   4     1245.78     1392.18     44.68 o
  -3   5   4       10.15       27.77      5.36 o
  -2   5   4     2976.10     3323.23    474.05 o
  -1   5   4     7735.16     8551.52    606.33 o
   0   5   4    14840.09    15634.18    561.89 o
   1   5   4     9946.10    10441.14    492.83 o
   2   5   4     5667.59     6826.58    675.21 o
   3   5   4     2007.33     2506.90    276.55 o
   4   5   4      171.56      164.89     22.91 o
   5   5   4       32.89       49.43      7.17 o
   6   5   4     5338.00     5594.75    965.23 o
   7   5   4      294.91      269.33     40.16 o
   8   5   4     5387.45     4859.60    426.46 o
   9   5   4       36.88       28.40      5.29 o
  10   5   4      634.80      548.79     40.10 o
  11   5   4       40.49       21.67      5.31 o
  12   5   4       20.75       52.99     13.33 o
  13   5   4       41.64       60.08      9.92 o
 -14   6   4       52.05       55.04     10.04 o
 -13   6   4        0.81       10.47      9.48 o
 -12   6   4      232.24      172.52      9.51 o
 -11   6   4       38.60       41.17      8.62 o
 -10   6   4       25.19       38.36      8.91 o
  -9   6   4      202.31      137.59      8.66 o
  -8   6   4      359.84      309.33      7.28 o
  -7   6   4       10.01       15.37      6.32 o
  -6   6   4     1295.15     1251.83     12.60 o
  -5   6   4      433.83      436.76     23.26 o
  -4   6   4      995.71     1136.00     65.16 o
  -3   6   4     1932.04     1879.31    143.59 o
  -2   6   4     2051.02     2131.84     13.38 o
  -1   6   4      112.94      119.51      7.08 o
   0   6   4     4509.09     5733.15    613.39 o
   1   6   4     2719.76     3199.01    267.58 o
   2   6   4      466.25      632.43     77.94 o
   3   6   4     2805.98     2981.25    419.24 o
   4   6   4     2470.10     2787.38    583.40 o
   5   6   4      549.68      636.21    127.87 o
   6   6   4      667.56      671.10    104.57 o
   7   6   4     1886.54     1999.69    408.95 o
   8   6   4       10.14       17.51      7.07 o
   9   6   4      151.03      140.28     35.74 o
  10   6   4      204.60      188.48     31.96 o
  11   6   4      110.48      134.39     22.94 o
  12   6   4        5.92        9.96      7.47 o
 -13   7   4        9.61       -2.95      6.67 o
 -12   7   4      303.87      376.40     10.33 o
 -11   7   4       49.65       34.57      9.12 o
 -10   7   4      588.09      755.54     11.04 o
  -9   7   4      908.24     1094.43     11.68 o
  -8   7   4      667.36      596.48      8.41 o
  -7   7   4      710.98      724.10      8.66 o
  -6   7   4        6.81        2.70      8.23 o
  -5   7   4      460.45      545.77     28.47 o
  -4   7   4     4881.02     4668.32    299.89 o
  -3   7   4       19.51       23.97      6.54 o
  -2   7   4    13995.12    14236.00    453.12 o
  -1   7   4     1852.70     2110.72     15.72 o
   0   7   4      823.42      884.73     38.74 o
   1   7   4      403.62      504.60     50.52 o
   2   7   4     1745.91     1804.50    195.97 o
   3   7   4     9407.47    10386.73   1592.14 o
   4   7   4      917.72     1022.71    169.62 o
   5   7   4     9021.79     9377.12   1976.98 o
   6   7   4      271.41      284.58     55.12 o
   7   7   4       30.88       16.64      6.65 o
   8   7   4       24.58       23.98      7.91 o
   9   7   4      570.37      579.92     87.75 o
  10   7   4      202.52      180.60     30.63 o
  11   7   4      380.53      408.59     72.36 o
  12   7   4      183.24      165.28     34.30 o
 -12   8   4        9.97       16.08      6.64 o
 -11   8   4      270.72      284.70     10.08 o
 -10   8   4       75.04       78.40      9.09 o
  -9   8   4      310.79      287.01      9.48 o
  -8   8   4      254.63      286.15      7.24 o
  -7   8   4      516.81      469.88      9.80 o
  -6   8   4      179.80      289.10      9.44 o
  -5   8   4      513.09      548.32     33.47 o
  -4   8   4      160.50      169.50     19.01 o
  -3   8   4     6188.86     6911.87     41.38 o
  -2   8   4     1234.46     1306.23     21.35 o
  -1   8   4     3469.44     3832.50     88.05 o
   0   8   4     1624.22     1713.80     71.83 o
   1   8   4     1106.09     1207.99     38.47 o
   2   8   4      439.76      511.88     94.23 o
   3   8   4     2314.87     2688.82    533.25 o
   4   8   4     5690.41     5832.61   1213.59 o
   5   8   4        0.25       15.35      6.87 o
   6   8   4      587.67      609.65    140.36 o
   7   8   4       94.19       73.18     25.75 o
   8   8   4      308.27      331.57     74.74 o
   9   8   4       21.27       25.21      5.06 o
  10   8   4      530.41      483.35     69.81 o
  11   8   4       43.51       42.42      5.86 o
 -11   9   4       19.49       44.36      9.16 o
 -10   9   4       39.17       43.44      9.05 o
  -9   9   4       55.05       49.51      9.05 o
  -8   9   4       53.65       64.59      8.73 o
  -7   9   4      484.28      407.74      7.91 o
  -6   9   4      225.73      358.86     35.67 o
  -5   9   4     2949.22     2845.25    234.91 o
  -4   9   4        9.12       20.02      5.41 o
  -3   9   4      945.46      999.66     78.79 o
  -2   9   4      409.75      453.60     41.33 o
  -1   9   4     3378.06     3567.97    304.36 o
   0   9   4     1934.74     1887.77     43.42 o
   1   9   4     2539.73     2692.01    255.60 o
   2   9   4     4183.80     4744.46    238.23 o
   3   9   4        6.66       28.07     10.15 o
   4   9   4       34.23       27.46     13.73 o
   5   9   4      202.66      214.32     70.55 o
   6   9   4     1333.08     1223.71    395.76 o
   7   9   4       86.88       65.42      7.53 o
   8   9   4      321.41      300.60     60.53 o
   9   9   4       74.48       49.78      5.81 o
  10   9   4       41.91       48.76     29.21 o
 -10  10   4       40.53       31.30      9.26 o
  -9  10   4       59.28       58.95      6.92 o
  -8  10   4      292.18      344.96     10.04 o
  -7  10   4       51.35       47.77      9.12 o
  -6  10   4     1902.79     1837.42    129.15 o
  -5  10   4      356.17      381.94     24.39 o
  -4  10   4     1171.27     1145.36     97.32 o
  -3  10   4      156.11      120.97     13.76 o
  -2  10   4      400.94      416.17      7.95 o
  -1  10   4      265.19      285.41      7.74 o
   0  10   4     4077.74     4368.26    185.82 o
   1  10   4     2438.37     2613.85    161.74 o
   2  10   4      873.19      991.45     85.67 o
   3  10   4      804.34      840.14     76.43 o
   4  10   4      106.15      124.45      5.96 o
   5  10   4      410.70      417.53     75.22 o
   6  10   4        7.42       -0.55      7.10 o
   7  10   4      948.13     1051.37    575.80 o
   8  10   4       25.12        1.50     21.21 o
  -8  11   4       52.80       41.35      6.74 o
  -7  11   4       10.94       19.38      9.51 o
  -6  11   4       27.30       27.94      5.93 o
  -5  11   4      235.57      249.26     11.59 o
  -4  11   4      247.24      235.30     20.84 o
  -3  11   4        0.39       -4.34     10.75 o
  -2  11   4      756.36      777.39      8.93 o
  -1  11   4     1025.79     1024.31     22.84 o
   0  11   4       12.71       10.64     10.98 o
   1  11   4      196.57      228.51     18.51 o
   2  11   4      521.69      577.00     36.11 o
   3  11   4      291.70      286.11     36.13 o
   4  11   4        5.65       10.46     14.99 o
   5  11   4      328.88      353.69     23.37 o
   6  11   4      180.05      189.56     13.31 o
   7  11   4       16.49       31.22      7.14 o
  -6  12   4       51.11       60.72      7.99 o
  -5  12   4      166.42      144.57     18.20 o
  -4  12   4        2.41        4.31      6.06 o
  -3  12   4     1127.90     1023.94     99.46 o
  -2  12   4       40.00       38.63      5.70 o
  -1  12   4      469.49      433.43      8.34 o
   0  12   4       29.55       30.35     20.03 o
   1  12   4       20.12       29.78      6.84 o
   2  12   4      272.40      245.15     26.17 o
   3  12   4      224.80      212.32     19.48 o
   4  12   4      897.10      821.80     36.75 o
 -15   1   5       44.72       54.44      5.50 o
 -14   1   5      166.91      250.40      7.67 o
 -13   1   5       55.78       82.59      9.70 o
 -12   1   5        1.27       33.86     19.08 o
 -11   1   5     2974.32     3418.66     68.71 o
 -10   1   5     2593.11     2662.96     72.06 o
  -9   1   5     1850.69     1895.61    110.00 o
  -8   1   5     2581.41     2916.97    216.38 o
  -7   1   5      469.68      477.69     35.45 o
  -6   1   5    10389.46    11031.22    499.75 o
  -5   1   5     6448.88     9167.57   1009.85 o
  -4   1   5     8955.92     9731.11    477.84 o
  -3   1   5     7794.19     9997.45    747.07 o
  -2   1   5      616.54      568.33     14.09 o
  -1   1   5    19160.60    16911.16   1775.39 o
   0   1   5     6908.85     6873.81    388.21 o
   1   1   5    13488.51    12791.23   1339.98 o
   2   1   5    21630.12    16555.71   1736.25 o
   3   1   5     4568.40     4515.80    198.02 o
   4   1   5     5470.23     4827.70    447.97 o
   5   1   5      488.27      462.86     43.53 o
   6   1   5      776.70      623.51     22.04 o
   7   1   5     4079.29     3489.16     83.65 o
   8   1   5        1.13       11.36      5.10 o
   9   1   5     1752.43     1755.65     30.72 o
  10   1   5       14.82       37.27      6.57 o
  11   1   5      113.21      127.65      7.44 o
  12   1   5      201.90      276.90     22.48 o
  13   1   5       17.42       10.50     21.42 o
  14   1   5      124.27      187.97     24.31 o
 -15   2   5      160.73      230.66     12.61 o
 -14   2   5        7.90        9.85      7.06 o
 -13   2   5      195.34      259.38     15.14 o
 -12   2   5        4.00       11.88      6.01 o
 -11   2   5      436.91      525.38     43.38 o
 -10   2   5      483.83      472.87     22.59 o
  -9   2   5      338.00      460.86     85.90 o
  -8   2   5     2635.23     2881.55    261.05 o
  -7   2   5       32.61       33.09      6.61 o
  -6   2   5     1094.39     1343.15    216.61 o
  -5   2   5      567.68      626.23    207.22 o
  -4   2   5     5136.27     6139.85    500.60 o
  -3   2   5    16931.77    17223.52    896.31 o
  -2   2   5       27.86       64.44     17.62 o
  -1   2   5      539.57      640.57     71.07 o
   0   2   5      162.23      236.19     25.01 o
   1   2   5    22219.42    14331.54   1085.31 o
   2   2   5     9359.82     9286.00   1282.75 o
   3   2   5     7917.12     7527.94    827.20 o
   4   2   5      478.43      494.85     59.88 o
   5   2   5      248.79      245.69     12.69 o
   6   2   5     3599.21     3204.58    272.12 o
   7   2   5      224.56      193.59     22.61 o
   8   2   5     2707.52     2529.28    230.24 o
   9   2   5       18.66       20.03      4.92 o
  10   2   5        0.89       -5.01     19.13 o
  11   2   5       30.43       44.09     20.55 o
  12   2   5       14.47       31.19      8.91 o
  13   2   5       95.44      123.31      7.35 o
 -15   3   5       24.59       27.50      9.72 o
 -14   3   5        0.08       15.01      9.12 o
 -13   3   5     1041.57     1374.31     13.88 o
 -12   3   5      383.60      485.54     12.21 o
 -11   3   5      506.30      605.21     10.79 o
 -10   3   5        6.45       33.89      8.94 o
  -9   3   5      274.50      313.23     10.33 o
  -8   3   5     3193.81     3719.12     18.67 o
  -7   3   5        3.42       21.47      8.59 o
  -6   3   5    12336.82    13059.47     32.26 o
  -5   3   5      171.80      156.15     42.52 o
  -4   3   5      399.19      448.14     54.26 o
  -3   3   5     8976.43    11391.63    399.83 o
  -2   3   5      282.12      267.99     21.33 o
  -1   3   5    22480.70    25254.12     48.09 o
   0   3   5      921.19     1092.77     94.51 o
   1   3   5     5896.00     6397.65    856.43 o
   2   3   5     1259.08     1436.30    199.22 o
   3   3   5    11313.66    11052.19   1637.65 o
   4   3   5    11338.31    10733.23   1486.34 o
   5   3   5      235.79      219.87     23.11 o
   6   3   5     6433.42     5880.42    683.00 o
   7   3   5       83.56       75.73      8.37 o
   8   3   5       25.35       36.29      5.87 o
   9   3   5      152.10      125.47     14.46 o
  10   3   5      659.84      730.40     65.99 o
  11   3   5      431.21      512.47     50.34 o
  12   3   5        3.44       13.53      7.30 o
  13   3   5        7.37       20.71      5.91 o
 -15   4   5       12.23       24.77      9.90 o
 -14   4   5       71.69       88.87      9.69 o
 -13   4   5        3.62        9.44     10.82 o
 -12   4   5     1637.64     1418.95     11.50 o
 -11   4   5      311.99      385.99     10.01 o
 -10   4   5      405.93      472.72     10.01 o
  -9   4   5      363.19      345.53      9.87 o
  -8   4   5      152.57      203.39      9.48 o
  -7   4   5    12897.61    11896.50     29.85 o
  -6   4   5     1488.48     1427.58     13.66 o
  -5   4   5     6734.78     6609.12     23.25 o
  -4   4   5     1894.57     2488.82     23.37 o
  -3   4   5     2565.10     2905.32    136.08 o
  -1   4   5      262.99      350.92     32.58 o
   1   4   5     1862.14     1866.77    305.03 o
   2   4   5      204.11      216.49     39.57 o
   3   4   5    11774.12    11287.27   1959.44 o
   4   4   5     4800.91     4357.05    561.13 o
   5   4   5    17334.32    13509.91   1618.16 o
   6   4   5       14.37       10.53     11.87 o
   7   4   5        1.63       -1.71      4.39 o
   8   4   5      176.29      171.24      9.51 o
   9   4   5     1557.69     1500.49    117.38 o
  10   4   5     1084.06     1012.25     70.78 o
  11   4   5      197.57      297.93     27.72 o
  12   4   5      124.34      140.97     13.31 o
  13   4   5        5.96       16.26      7.45 o
 -14   5   5       60.51       22.86      9.97 o
 -13   5   5       75.89      121.91      9.48 o
 -12   5   5       89.51      104.91      9.16 o
 -11   5   5        1.60       12.21      5.96 o
 -10   5   5      666.62      611.52     10.26 o
  -9   5   5      839.88      754.44      8.84 o
  -8   5   5      159.17      137.27      8.87 o
  -7   5   5      159.91      142.95      9.62 o
  -6   5   5     1393.09     1383.22     11.25 o
  -5   5   5     7045.26     7027.34     23.46 o
  -4   5   5     5094.56     5156.43    162.07 o
  -3   5   5      474.71      591.25     24.48 o
  -2   5   5     2089.27     1889.17    162.04 o
  -1   5   5     3971.80     4537.70    642.24 o
   0   5   5     4449.94     3998.26    553.32 o
   1   5   5      643.56      677.85     70.81 o
   2   5   5     8053.60     7935.20   1258.78 o
   3   5   5     5572.69     5310.93    931.14 o
   4   5   5     2261.55     2322.48    306.24 o
   5   5   5      232.14      240.39     25.34 o
   6   5   5       38.87       63.41     13.95 o
   7   5   5     2543.57     2397.74    229.37 o
   8   5   5      393.88      347.58     36.04 o
   9   5   5       90.87       66.78      6.45 o
  10   5   5      214.64      264.65     34.55 o
  11   5   5       86.33      108.02     27.74 o
  12   5   5       93.60      120.71     22.75 o
 -14   6   5       60.41       75.24     10.04 o
 -13   6   5       93.28      130.28      9.72 o
 -12   6   5       55.88       55.61      8.84 o
 -11   6   5      391.89      323.10      7.35 o
 -10   6   5     1633.26     1384.28     12.78 o
  -9   6   5     1374.19     1562.23     12.95 o
  -8   6   5     1813.69     1591.43     13.27 o
  -7   6   5      363.22      329.31      7.38 o
  -6   6   5     1252.08     1194.98     12.07 o
  -5   6   5     3628.94     3503.36    219.34 o
  -4   6   5     7361.66     7264.19     44.45 o
  -3   6   5    11215.29    12407.86   1874.36 o
  -2   6   5     1600.80     1737.78    168.17 o
  -1   6   5      157.17      177.05     24.38 o
   0   6   5     1403.87     1313.68    162.06 o
   1   6   5    12751.42    13871.14    795.56 o
   2   6   5     8163.52     9450.28   1142.31 o
   3   6   5     3259.17     3544.23    576.87 o
   4   6   5      676.19      842.45    129.91 o
   5   6   5        0.40       17.80     12.35 o
   6   6   5     4998.50     4715.56    600.94 o
   7   6   5      168.73      137.90     15.88 o
   8   6   5     2079.72     2073.87    186.29 o
   9   6   5      360.07      291.63     27.17 o
  10   6   5       73.97       72.15      6.69 o
  11   6   5       96.07       72.80      7.53 o
  12   6   5       14.01       23.73      6.67 o
 -13   7   5        3.07       10.82      9.33 o
 -12   7   5        0.07        1.70      9.16 o
 -11   7   5        1.23       -8.77      8.77 o
 -10   7   5       87.27       87.23      9.05 o
  -9   7   5      558.66      525.18     10.61 o
  -8   7   5       72.89       97.21      8.77 o
  -7   7   5      130.66      163.61      8.91 o
  -6   7   5       68.70       81.59      6.21 o
  -5   7   5     1069.55     1104.25     54.44 o
  -4   7   5     1454.03     1353.71     41.00 o
  -3   7   5        1.22       18.00     10.67 o
  -2   7   5      503.57      533.59     78.02 o
  -1   7   5      465.54      484.16     52.22 o
   0   7   5     2390.63     2516.58     77.39 o
   1   7   5      663.66      724.63     57.78 o
   2   7   5     2523.12     2913.70    352.08 o
   3   7   5     2005.73     2237.63    351.47 o
   4   7   5      383.41      422.34     46.19 o
   5   7   5      246.22      282.66     63.19 o
   6   7   5       90.00       99.29      6.94 o
   7   7   5      888.31      828.02    114.61 o
   8   7   5       76.35       56.95      5.58 o
   9   7   5       74.77       89.55     11.62 o
  10   7   5       28.37       21.76      7.25 o
  11   7   5       42.95       44.48     11.73 o
 -12   8   5      330.65      336.66     10.36 o
 -11   8   5        1.43       -6.39      6.39 o
 -10   8   5      195.10      172.20      7.03 o
  -9   8   5      181.92      169.85      9.51 o
  -8   8   5       17.76       42.59      6.03 o
  -7   8   5     1532.76     1248.67     10.36 o
  -6   8   5      105.40      176.53      9.19 o
  -5   8   5      516.15      600.23     24.59 o
  -4   8   5     1880.23     1923.09    103.42 o
  -3   8   5      210.07      185.11     17.02 o
  -2   8   5     3487.08     3422.23    387.66 o
  -1   8   5       85.67      111.33      7.31 o
   0   8   5     1642.97     1907.55     92.56 o
   1   8   5      100.08      134.67     15.47 o
   2   8   5       73.44      100.15     10.56 o
   3   8   5     1856.65     1978.13    347.75 o
   4   8   5      281.53      349.84     47.52 o
   5   8   5     2072.92     2192.16    450.90 o
   6   8   5       41.19       42.55      6.77 o
   7   8   5      528.00      519.77     55.71 o
   8   8   5       27.52       31.93      5.58 o
   9   8   5       36.27       48.99     13.42 o
  10   8   5      118.39       73.53      7.93 o
 -11   9   5      268.91      250.66     10.08 o
 -10   9   5        7.72       -3.16      9.30 o
  -9   9   5      253.59      228.73      7.35 o
  -8   9   5      107.38       69.31      9.12 o
  -7   9   5        8.56       13.31      8.62 o
  -6   9   5      344.66      340.02     32.46 o
  -5   9   5       36.99       74.98      7.44 o
  -4   9   5      512.02      608.42     60.34 o
  -3   9   5     1453.17     1448.83    115.07 o
  -2   9   5      154.12      166.44     18.87 o
  -1   9   5     1557.51     1776.84    232.49 o
   0   9   5        6.63       30.76      5.86 o
   1   9   5      146.14      192.60     10.82 o
   2   9   5      509.43      533.44     81.91 o
   3   9   5      144.85      179.93     29.79 o
   4   9   5     1909.84     2014.61    375.87 o
   5   9   5      156.38      179.43     55.58 o
   6   9   5      404.57      404.71    107.78 o
   7   9   5       65.03       90.34     12.20 o
   8   9   5       33.37       33.89      5.94 o
   9   9   5       29.73       22.83      6.78 o
 -10  10   5        2.18        8.13      9.26 o
  -9  10   5      184.22      156.72      7.13 o
  -8  10   5        0.51       -9.51      9.51 o
  -7  10   5      306.50      290.48      9.94 o
  -6  10   5       46.42       36.74      5.97 o
  -5  10   5      126.78      104.12      9.34 o
  -4  10   5        2.59        4.85      4.84 o
  -3  10   5      100.57      113.72      7.32 o
  -2  10   5      304.02      306.48     26.64 o
  -1  10   5      409.24      398.15     47.68 o
   0  10   5      154.40      166.75     10.06 o
   1  10   5      142.16      146.28     12.46 o
   2  10   5      237.22      226.89     26.95 o
   3  10   5        2.30       -1.00      6.78 o
   4  10   5        2.79        7.31      9.97 o
   5  10   5       26.76       31.23     20.42 o
   6  10   5       24.24       21.70     14.00 o
   7  10   5       34.00       15.01      6.39 o
   8  10   5      104.06       84.61     10.42 o
  -8  11   5      387.36      330.45      8.20 o
  -7  11   5       49.46       35.17      6.89 o
  -6  11   5      529.67      599.62     26.22 o
  -5  11   5        0.34       -1.41      5.17 o
  -4  11   5      302.67      280.16     12.06 o
  -3  11   5      321.40      307.98     28.31 o
  -2  11   5        0.93        1.00      4.76 o
  -1  11   5     1212.25     1152.80    132.17 o
   0  11   5      131.52      162.69     26.68 o
   1  11   5      677.38      671.82     42.87 o
   2  11   5      225.17      247.98     21.56 o
   3  11   5       69.73       54.56      5.13 o
   4  11   5      256.79      271.37      7.79 o
   5  11   5      227.00      229.94     29.17 o
   6  11   5       75.03       85.51     16.29 o
  -6  12   5       54.49       48.63      8.42 o
  -5  12   5       24.40       33.47      6.72 o
  -4  12   5       73.45       75.87      8.84 o
  -3  12   5       35.58       36.37      5.75 o
  -2  12   5        3.58        0.08      5.51 o
  -1  12   5        9.24        4.94      6.39 o
   0  12   5      137.58      141.05     14.82 o
   1  12   5        0.09       16.19      5.38 o
   2  12   5       15.35       20.32     10.27 o
   3  12   5       21.37       19.16      5.57 o
   4  12   5       51.72       47.78      5.87 o
 -15   0   6        6.12        7.34      6.77 o
 -14   0   6      305.61      350.82     13.10 o
 -13   0   6      537.79      565.18     11.89 o
 -12   0   6      645.14      709.65     12.31 o
 -11   0   6      417.68      470.42     11.00 o
 -10   0   6     2230.77     2380.90     19.16 o
  -9   0   6      603.70      630.44     11.71 o
  -8   0   6     3850.41     3720.25     22.89 o
  -7   0   6      648.95      771.44     12.88 o
  -6   0   6    63895.11      502.89     15.69 o
  -5   0   6    18836.45    20307.83     49.22 o
  -4   0   6     9813.98    10696.94    830.36 o
  -3   0   6     9925.21    10882.73    767.20 o
   0   0   6     5907.96     5629.47     94.26 o
   2   0   6     2263.86     2149.16    128.46 o
   3   0   6     1331.36     1435.91    156.10 o
   4   0   6     1051.09     1158.33    113.12 o
   5   0   6     7092.76     5776.49    718.26 o
   6   0   6     8354.35     6894.89     24.06 o
   7   0   6     1612.18     1381.83     13.10 o
   8   0   6      741.01      708.77      9.33 o
   9   0   6      727.82      693.01     11.50 o
  10   0   6        0.42       -6.78      8.87 o
  11   0   6      228.52      214.29      7.42 o
  12   0   6        0.08        2.66      9.40 o
  13   0   6       41.15       66.69      9.97 o
 -15   1   6       25.87       27.11      6.01 o
 -14   1   6       54.28       88.20      6.00 o
 -13   1   6       32.28       39.06      6.98 o
 -12   1   6      317.70      302.48     10.90 o
 -11   1   6     1491.78     1578.74    151.35 o
 -10   1   6      165.40      180.09     17.80 o
  -9   1   6        6.59       12.67      6.83 o
  -8   1   6     3419.68     3239.33     87.82 o
  -7   1   6    11058.30    12142.65   1163.87 o
  -6   1   6      789.95      900.64    308.63 o
  -3   1   6     9932.66    11243.66    520.81 o
  -2   1   6       18.26       74.07      8.86 o
   1   1   6     1169.29     1340.02     75.17 o
   2   1   6    11469.89     9909.40    620.48 o
   3   1   6    18763.47    16474.69   1274.51 o
   4   1   6     5933.46     5249.51    359.75 o
   5   1   6      530.68      498.65     26.80 o
   6   1   6     2647.98     2274.94    115.35 o
   7   1   6     1154.73     1005.32      8.58 o
   8   1   6      104.79      109.54     12.56 o
   9   1   6       41.90       53.75      6.30 o
  10   1   6       54.93       46.42      7.06 o
  11   1   6        0.94        3.91      8.52 o
  12   1   6       13.47       28.43     13.72 o
  13   1   6       21.90       16.22      6.94 o
 -15   2   6        0.81        2.30      8.29 o
 -14   2   6       55.16       71.82      6.82 o
 -13   2   6       18.90       28.79      6.31 o
 -12   2   6       55.24       55.86      6.53 o
 -11   2   6      758.33      724.58     21.06 o
 -10   2   6     1000.80      850.11     12.69 o
  -9   2   6    10119.50     9511.87    446.60 o
  -8   2   6       69.69       64.73      8.66 o
  -7   2   6     5281.61     5883.00    786.33 o
  -6   2   6     3491.60     4003.03    620.88 o
  -5   2   6    16331.11    18520.43     39.93 o
  -4   2   6    10929.89    11761.52    980.72 o
  -1   2   6       11.52       85.44     25.79 o
   0   2   6      585.09      497.25     37.91 o
   1   2   6     3743.19     3417.26    338.11 o
   2   2   6    30342.76    18514.71     38.65 o
   3   2   6     2170.86     2206.33    237.68 o
   4   2   6    13783.36    11583.25   1164.81 o
   5   2   6     2029.21     1941.10    206.96 o
   6   2   6      671.89      672.91    110.50 o
   7   2   6      210.77      297.98     59.90 o
   8   2   6        3.92       25.55      6.83 o
   9   2   6      144.69      178.11      8.80 o
  10   2   6      115.93      145.24     11.59 o
  11   2   6      247.12      277.58     20.37 o
  12   2   6      317.07      419.54     17.14 o
  13   2   6      116.71      123.10      7.39 o
 -15   3   6       19.58       58.17      9.72 o
 -14   3   6       34.21       36.84      9.19 o
 -13   3   6       53.05       63.70      9.23 o
 -12   3   6      123.31      130.89      9.09 o
 -11   3   6      142.07      159.95      9.19 o
 -10   3   6     3787.96     4508.98     20.02 o
  -9   3   6       61.89       61.29      8.80 o
  -8   3   6     5147.84     4562.89     18.70 o
  -7   3   6      810.94      704.63    125.14 o
  -6   3   6      947.09      945.31    224.76 o
  -5   3   6      378.50      451.16     67.88 o
  -2   3   6     6161.80     5949.88    580.48 o
  -1   3   6    18977.91    16342.69   2361.99 o
   0   3   6     2104.58     2307.82    188.35 o
   1   3   6     3567.96     3836.33    371.42 o
   2   3   6     2629.11     2823.08    328.20 o
   3   3   6    14283.97    13092.70   2149.27 o
   4   3   6     1223.37     1288.28    132.97 o
   5   3   6     3938.65     3791.92    510.84 o
   6   3   6       25.35       35.10      6.70 o
   7   3   6      314.69      286.67     26.68 o
   8   3   6       49.55       36.38      6.09 o
   9   3   6        3.81       12.09     13.95 o
  10   3   6      155.09      187.65      7.45 o
  11   3   6      209.28      252.47     16.75 o
  12   3   6       79.15       99.45     10.88 o
  13   3   6       73.00      111.10      9.09 o
 -15   4   6       72.12       83.90      9.87 o
 -14   4   6      131.54      167.65      9.94 o
 -13   4   6       70.43       52.60      8.87 o
 -12   4   6      285.41      248.75      9.69 o
 -11   4   6        6.18        3.37      8.52 o
 -10   4   6        7.07       23.03      8.45 o
  -9   4   6      411.39      420.06     10.01 o
  -8   4   6     4097.88     4575.70     19.41 o
  -7   4   6       70.20       78.29      9.87 o
  -6   4   6     7172.56     6530.30     21.58 o
  -5   4   6     2705.51     2556.90    816.80 o
  -4   4   6      565.04      712.03    117.74 o
  -3   4   6     1137.45     1447.79     82.95 o
  -2   4   6     4393.29     4904.84    214.14 o
  -1   4   6     8858.46     9809.94    853.35 o
   0   4   6     1472.34     1517.46    183.95 o
   1   4   6    10138.33     9358.11   1225.96 o
   2   4   6     1400.19     1535.57    200.74 o
   3   4   6     2451.58     2349.92    290.25 o
   4   4   6     1342.17     1381.30    185.82 o
   5   4   6     1060.27      979.81    129.84 o
   6   4   6       83.20      103.97     20.17 o
   7   4   6     1228.91     1180.34    103.45 o
   8   4   6      221.88      219.43     20.36 o
   9   4   6      235.86      252.45     25.16 o
  10   4   6      572.14      573.29     47.54 o
  11   4   6        8.95        2.80      8.94 o
  12   4   6       20.36       16.06      5.94 o
  13   4   6       63.65       81.88     12.58 o
 -14   5   6       13.75       21.19      9.51 o
 -13   5   6      497.58      490.97     10.97 o
 -12   5   6       90.77       81.02      6.35 o
 -11   5   6       93.71       74.85      8.91 o
 -10   5   6        0.03       -8.30      8.30 o
  -9   5   6      976.48     1212.62     12.07 o
  -8   5   6     1051.63     1139.93     12.00 o
  -7   5   6     7845.64     7277.65     23.14 o
  -6   5   6     1539.82     1514.60     13.20 o
  -5   5   6     7717.11     7830.14   4031.27 o
  -4   5   6     1145.46     1291.84     63.23 o
  -3   5   6      148.33      225.54      7.28 o
  -2   5   6     5031.38     5735.37    481.92 o
  -1   5   6     2808.18     2848.11    222.98 o
   0   5   6    12803.16    13468.19   2057.91 o
   1   5   6     3997.90     4015.27    626.39 o
   2   5   6     8767.70     8584.94   1688.95 o
   3   5   6      876.50      831.80    102.85 o
   4   5   6       57.35       87.10     11.08 o
   5   5   6       65.02       68.50     10.14 o
   6   5   6      466.89      478.84     54.61 o
   7   5   6       58.73       77.64     11.65 o
   8   5   6     2690.32     2624.12    277.64 o
   9   5   6      362.27      314.25     49.83 o
  10   5   6      293.70      291.38     37.26 o
  11   5   6       26.99       33.18      6.46 o
  12   5   6        0.54       11.12     10.65 o
 -14   6   6      166.03      192.04     10.61 o
 -13   6   6       41.27       98.38      9.58 o
 -12   6   6      318.60      342.16     10.19 o
 -11   6   6      319.38      367.21      9.87 o
 -10   6   6        0.24       -3.30      8.38 o
  -9   6   6      151.15      120.63      9.72 o
  -8   6   6      510.20      520.00     10.33 o
  -7   6   6      529.17      556.48      8.27 o
  -6   6   6        2.66       16.36      8.30 o
  -5   6   6      275.11      294.85     30.01 o
  -4   6   6      855.12      990.20     30.02 o
  -3   6   6       71.95       76.54      5.01 o
  -2   6   6       84.17       95.47      9.99 o
  -1   6   6       98.59      117.40     11.67 o
   0   6   6      792.48      811.20     92.66 o
   1   6   6      798.39      828.75     99.91 o
   2   6   6      190.05      208.50     33.74 o
   3   6   6     1434.16     1391.49    207.61 o
   4   6   6     1101.21     1028.72    132.31 o
   5   6   6     1005.55      965.04    136.62 o
   6   6   6      166.74      186.20     12.36 o
   7   6   6     1078.31     1041.77    119.21 o
   8   6   6       73.08       65.67     13.40 o
   9   6   6      211.39      235.40     51.44 o
  10   6   6      207.77      197.38     17.21 o
  11   6   6       47.17       58.53     12.42 o
  12   6   6        4.61        2.87      9.94 o
 -13   7   6       15.89       16.11      6.67 o
 -12   7   6      584.90      653.62     11.57 o
 -11   7   6        1.01       27.50      9.23 o
 -10   7   6     1460.93     1508.17     13.06 o
  -9   7   6      281.72      251.66      9.37 o
  -8   7   6      198.39      209.74      9.12 o
  -7   7   6      390.51      374.28      9.87 o
  -6   7   6      154.97      211.13      9.12 o
  -5   7   6     1806.88     1865.10     66.89 o
  -4   7   6      882.53     1015.77    107.23 o
  -3   7   6     2485.25     2518.53    158.48 o
  -2   7   6     3776.82     3847.92    299.75 o
  -1   7   6       96.53      115.09     13.05 o
   0   7   6     3590.70     3462.12    459.59 o
   1   7   6      153.38      115.32     11.67 o
   2   7   6        6.14        8.23     11.44 o
   3   7   6     2495.97     2205.34    338.30 o
   4   7   6      399.29      429.50     61.88 o
   5   7   6     3414.82     3099.93    530.92 o
   6   7   6       18.16       40.75      5.23 o
   7   7   6     1001.10      960.33    117.31 o
   8   7   6       45.52       43.71      4.45 o
   9   7   6      229.82      244.51     30.03 o
  10   7   6      126.10      123.56     10.50 o
  11   7   6      114.52      137.99     13.50 o
 -12   8   6        7.47       17.11      9.33 o
 -11   8   6      603.78      689.60     11.32 o
 -10   8   6      106.40      130.14      9.48 o
  -9   8   6      479.52      432.48      8.16 o
  -8   8   6      111.05      112.61      8.77 o
  -7   8   6       14.07       37.23      5.93 o
  -6   8   6     1072.94     1152.25     61.01 o
  -5   8   6       16.40       42.61      9.58 o
  -4   8   6     1180.65     1301.67     58.12 o
  -3   8   6      703.96      737.47    118.66 o
  -2   8   6      287.04      236.86     25.43 o
  -1   8   6     1851.12     1840.68    193.03 o
   0   8   6       60.65       62.42     12.42 o
   1   8   6      628.65      558.45     93.33 o
   2   8   6        0.49       44.45     23.51 o
   3   8   6      802.66      721.35    100.53 o
   4   8   6     2219.10     2112.40    343.23 o
   5   8   6       59.08       78.54     16.44 o
   6   8   6     1032.27      907.68    134.10 o
   7   8   6      196.61      188.07     19.52 o
   8   8   6        5.57       14.11      6.00 o
   9   8   6       23.53       25.16      5.81 o
  10   8   6      464.48      484.43     56.14 o
 -11   9   6        0.19        5.61      6.64 o
 -10   9   6       21.41       31.66      6.64 o
  -9   9   6      789.13      741.52     11.61 o
  -8   9   6      279.44      309.29      9.97 o
  -7   9   6      367.51      429.21     10.11 o
  -6   9   6      390.62      399.85     40.97 o
  -5   9   6       40.44       66.04     15.34 o
  -4   9   6       41.23       87.20     23.72 o
  -3   9   6      246.03      245.15     27.52 o
  -2   9   6      370.86      390.43     31.18 o
  -1   9   6       45.08       46.32      6.45 o
   0   9   6      111.02      113.80      9.75 o
   1   9   6      984.25      968.57    184.57 o
   2   9   6     1906.51     1733.19    260.39 o
   3   9   6      198.86      192.97     26.71 o
   4   9   6      931.08      864.45    126.52 o
   5   9   6      102.94       92.49     17.05 o
   6   9   6      245.46      220.72     48.06 o
   7   9   6       49.72       48.27      9.49 o
   8   9   6      695.77      596.13     68.60 o
   9   9   6      225.25      185.57     27.51 o
 -10  10   6       57.48       40.17      9.44 o
  -9  10   6       87.24      117.19      9.55 o
  -8  10   6      632.59      588.56      9.09 o
  -7  10   6      638.30      658.73     11.53 o
  -6  10   6      487.73      460.84     43.54 o
  -5  10   6       12.92       33.29      5.81 o
  -4  10   6      274.08      243.50     14.66 o
  -3  10   6      449.91      493.03     39.99 o
  -2  10   6       53.57       42.29      5.33 o
  -1  10   6      573.83      558.87     60.76 o
   0  10   6      201.05      184.69     13.40 o
   1  10   6      754.50      677.37     88.17 o
   2  10   6     1383.50     1211.77    430.93 o
   3  10   6      811.33      701.30    101.35 o
   4  10   6        7.73       14.33      4.48 o
   5  10   6       11.73       13.28      5.33 o
   6  10   6       88.15       96.50     11.45 o
   7  10   6      629.07      531.09     65.70 o
   8  10   6       43.89       15.49      9.46 o
  -8  11   6       63.60       32.51      7.10 o
  -7  11   6        5.39       23.46      6.96 o
  -6  11   6       95.83      136.10      9.29 o
  -5  11   6       47.33       54.43      6.23 o
  -4  11   6        9.45       21.91      5.89 o
  -3  11   6        0.51       12.79      5.76 o
  -2  11   6        0.48        3.02      5.37 o
  -1  11   6      150.65      115.11     12.55 o
   0  11   6       59.98       58.61      7.40 o
   1  11   6      273.82      239.41     36.62 o
   2  11   6      141.35      135.84      8.69 o
   3  11   6       14.25       16.33     10.03 o
   4  11   6       55.19       72.14     10.19 o
   5  11   6      372.80      256.89     69.32 o
   6  11   6      117.81       64.41     24.07 o
  -5  12   6       54.73       65.78      6.83 o
  -4  12   6      210.00      200.22      6.77 o
  -3  12   6      267.62      241.01     14.33 o
  -2  12   6       21.88       30.74      5.39 o
  -1  12   6      356.21      312.53     32.38 o
   0  12   6       13.32       20.73      5.53 o
   1  12   6       47.11       48.26      4.46 o
   2  12   6       55.31       57.24     13.85 o
   3  12   6       15.94       21.51      4.88 o
 -15   1   7        3.34        9.80      6.28 o
 -14   1   7      443.10      571.35     17.95 o
 -13   1   7      169.55      182.73      7.62 o
 -12   1   7      629.39      607.86     13.27 o
 -11   1   7      421.02      428.31      8.07 o
 -10   1   7       16.76       23.13      6.07 o
  -9   1   7     4973.51     5078.30    401.50 o
  -8   1   7     6933.05     7670.61    918.00 o
  -7   1   7     4356.60     4776.76    498.68 o
  -6   1   7     2841.75     2742.99    265.58 o
  -5   1   7      338.52      349.37     25.12 o
  -4   1   7     8075.78     9019.51    349.23 o
  -2   1   7     5964.95     6526.83    341.97 o
  -1   1   7    11588.11    11435.06    359.58 o
   0   1   7     1203.29     1274.13     45.55 o
   1   1   7     3209.22     3254.07    165.67 o
   2   1   7     3351.34     3061.08    197.02 o
   3   1   7     5776.85     5595.07    370.84 o
   4   1   7     7059.13     5998.22    232.96 o
   5   1   7      672.81      735.56     42.50 o
   6   1   7      957.34      909.83     77.87 o
   7   1   7      632.20      566.42     29.12 o
   8   1   7      555.24      509.22     36.68 o
   9   1   7     1220.49     1279.22     22.02 o
  10   1   7       76.37       91.45     26.76 o
  11   1   7      223.14      275.19     27.50 o
  12   1   7       40.95       63.40      5.61 o
  13   1   7       12.15       23.75      5.73 o
 -15   2   7        3.29       -3.50      9.10 o
 -14   2   7        1.35        4.42      6.49 o
 -13   2   7      322.38      437.66     34.98 o
 -12   2   7       99.17       92.40     14.78 o
 -11   2   7      118.51      107.66      7.10 o
 -10   2   7       36.40       47.94      6.69 o
  -9   2   7     1145.83     1292.46    153.94 o
  -8   2   7     5109.49     4750.24    188.79 o
  -7   2   7      783.33      844.62    136.30 o
  -6   2   7     4992.54     7835.41   1734.35 o
  -5   2   7     1158.16     1333.75    149.41 o
  -4   2   7     2881.38     3589.84    368.92 o
  -3   2   7       14.21       39.80      5.80 o
  -2   2   7    15120.29    17025.30   2761.72 o
  -1   2   7    10935.76    11216.60    715.05 o
   0   2   7      208.82      195.26     13.22 o
   1   2   7      241.25      242.36     14.71 o
   2   2   7     1024.01     1255.87     99.85 o
   3   2   7     5751.15     5783.33    435.14 o
   4   2   7     1112.31     1020.93    111.14 o
   5   2   7      485.90      469.77     29.36 o
   6   2   7       59.43       60.79      4.22 o
   7   2   7        2.04        5.28      5.03 o
   8   2   7     2474.20     2294.80    167.80 o
   9   2   7       46.48       31.71      5.25 o
  10   2   7      359.96      436.22     10.04 o
  11   2   7        4.95        8.25     11.92 o
  12   2   7        6.44        4.88      6.90 o
  13   2   7        0.30       -5.79      5.79 o
 -15   3   7       87.05      105.48     10.19 o
 -14   3   7        2.64        1.03      8.94 o
 -13   3   7      145.71      202.22      9.55 o
 -12   3   7       37.53       26.33      8.66 o
 -11   3   7     2473.96     2354.96     15.93 o
 -10   3   7      834.57      746.92     11.57 o
  -9   3   7     1949.69     1711.24    261.38 o
  -8   3   7      303.45      362.13     96.32 o
  -7   3   7     1330.83     1547.83    474.50 o
  -6   3   7     7895.11     5361.75   1741.35 o
  -5   3   7       71.41      151.67     30.83 o
  -4   3   7    15580.36    18127.85   4543.50 o
  -3   3   7     1403.29     1466.65    132.75 o
  -2   3   7      463.66      524.45     48.29 o
  -1   3   7     3283.17     3549.50    304.96 o
   0   3   7     3304.96     3046.10    326.56 o
   1   3   7    21048.97    15148.29     34.18 o
   2   3   7      268.41      382.16     33.59 o
   3   3   7     1607.14     1502.17    185.88 o
   4   3   7      255.63      266.60     31.43 o
   5   3   7     2215.47     2138.52    255.35 o
   6   3   7     3481.11     3298.64    333.57 o
   7   3   7        2.57        1.82      7.80 o
   8   3   7     1356.39     1178.88    102.00 o
   9   3   7       85.14       66.46      6.47 o
  10   3   7      220.04      238.59     23.94 o
  11   3   7      139.60      146.36      7.31 o
  12   3   7       32.99       59.74     12.30 o
 -14   4   7       19.70       50.86      9.23 o
 -13   4   7       17.38        9.65      8.80 o
 -12   4   7      576.88      516.66     10.43 o
 -11   4   7       53.32       83.54      8.62 o
 -10   4   7     4260.50     3756.35     18.45 o
  -9   4   7     1315.91     1334.63     12.49 o
  -8   4   7       64.86       40.96      9.05 o
  -7   4   7     1315.91     1440.92     12.95 o
  -6   4   7      626.86      755.75    477.85 o
  -5   4   7    18904.91    26911.25   8827.54 o
  -4   4   7      227.52      251.79      4.90 o
  -3   4   7    10339.39    11961.75    410.18 o
  -2   4   7      460.74      598.15      9.62 o
  -1   4   7     3143.05     3486.46    246.41 o
   0   4   7    18733.63    19975.97   2156.31 o
   1   4   7      223.75      187.99     12.43 o
   2   4   7    10497.25    10128.12   1367.29 o
   3   4   7       19.71       40.06     13.30 o
   4   4   7        1.56        4.01      5.37 o
   5   4   7     2745.00     2522.32    295.22 o
   6   4   7     2287.21     2167.14    205.21 o
   7   4   7     4361.44     4258.77    427.39 o
   8   4   7       17.82       22.77      7.41 o
   9   4   7        0.22       18.72     24.65 o
  10   4   7       76.62       94.16      7.84 o
  11   4   7      217.20      277.43     10.82 o
  12   4   7      123.34      125.75     15.76 o
 -14   5   7      143.83      131.42     10.36 o
 -13   5   7        2.40       25.77      8.87 o
 -12   5   7      224.00      255.38      9.37 o
 -11   5   7      519.47      528.69     10.08 o
 -10   5   7      388.20      463.21      9.97 o
  -9   5   7        3.52       22.54      6.42 o
  -8   5   7     2050.67     2220.38     14.80 o
  -7   5   7     2471.32     2373.03     15.12 o
  -6   5   7      608.17      489.37      8.09 o
  -5   5   7      286.98      279.54     26.55 o
  -4   5   7      712.16      959.44    202.03 o
  -3   5   7     5734.02     6002.14    147.69 o
  -2   5   7     3784.22     4377.98    365.13 o
  -1   5   7      519.00      556.79     36.45 o
   0   5   7     2611.04     2582.88    306.98 o
   1   5   7     2318.49     2311.11    222.61 o
   2   5   7     2188.03     2101.56    287.51 o
   3   5   7      199.78      220.98     33.49 o
   4   5   7     3264.40     3130.08    486.97 o
   5   5   7      957.03      949.31    134.03 o
   6   5   7      176.20      185.57     34.78 o
   7   5   7        1.51        9.04      5.29 o
   8   5   7        0.70       17.25      5.29 o
   9   5   7      517.01      472.51     44.29 o
  10   5   7       97.93       92.96      9.26 o
  11   5   7        0.03       -1.34      8.29 o
  12   5   7       31.17       43.95      6.87 o
 -13   6   7      548.54      471.62      8.66 o
 -12   6   7       10.86        8.66      9.40 o
 -11   6   7      169.03      186.32      9.48 o
 -10   6   7      114.25      102.81      8.66 o
  -9   6   7     2509.82     2423.63     15.30 o
  -8   6   7     3366.36     3438.39     16.96 o
  -7   6   7     2119.82     2045.35     14.44 o
  -6   6   7     3383.81     3379.02    762.75 o
  -5   6   7      774.78      819.35     57.63 o
  -4   6   7     1703.52     1964.18     55.38 o
  -3   6   7     1441.30     1416.59     66.25 o
  -2   6   7     9248.06     9910.82    630.95 o
  -1   6   7     7614.92     7578.79    540.00 o
   0   6   7     1389.69     1522.32    174.33 o
   1   6   7      408.24      430.58     56.44 o
   2   6   7      494.45      509.88     76.95 o
   3   6   7     4420.73     4086.97    575.65 o
   4   6   7     2640.38     2429.27    400.31 o
   5   6   7     2391.36     2317.17    313.75 o
   6   6   7      104.43      133.77     25.95 o
   7   6   7        3.67        5.04      5.19 o
   8   6   7     1067.63     1008.81     94.32 o
   9   6   7      152.28      130.91      6.52 o
  10   6   7      388.04      427.08     57.09 o
  11   6   7        7.47       11.78      5.49 o
 -13   7   7        0.05        2.20      9.30 o
 -12   7   7      265.45      225.29      7.63 o
 -11   7   7       60.81       52.24      6.71 o
 -10   7   7       55.14       84.50      9.33 o
  -9   7   7       28.32       43.30      8.66 o
  -8   7   7      624.85      559.57     10.26 o
  -7   7   7     2344.19     2009.04     12.39 o
  -6   7   7        0.35       -5.67      5.67 o
  -5   7   7       18.68       21.59      6.02 o
  -4   7   7     1118.84     1129.65     16.93 o
  -3   7   7     2442.74     2898.33    231.36 o
  -2   7   7      498.43      576.78     69.66 o
  -1   7   7      413.83      409.98     35.88 o
   0   7   7      566.91      632.63     61.16 o
   1   7   7      195.86      208.00     23.79 o
   2   7   7      923.41      891.21    135.77 o
   3   7   7       49.81       53.89      5.18 o
   4   7   7      131.45      157.79     28.45 o
   5   7   7      212.58      206.21     25.97 o
   6   7   7       66.70       72.16     12.01 o
   7   7   7      285.56      278.00     35.21 o
   8   7   7        1.44        4.89      8.36 o
   9   7   7      317.31      329.18     30.78 o
  10   7   7       38.72       36.93      6.70 o
 -12   8   7      376.92      311.53      7.99 o
 -11   8   7        9.25        4.01      6.81 o
 -10   8   7      859.63      773.25     12.10 o
  -9   8   7      151.49      116.55      9.30 o
  -8   8   7       40.22       74.53      8.91 o
  -7   8   7      420.09      354.79      7.59 o
  -6   8   7      150.98      183.89     10.23 o
  -5   8   7     4010.06     3765.80    183.31 o
  -4   8   7      159.06      235.65     31.06 o
  -3   8   7     1345.08     1374.80    132.87 o
  -2   8   7       60.82       84.10     14.43 o
  -1   8   7        3.09       27.65     16.95 o
   0   8   7     2527.17     2439.74    310.57 o
   1   8   7       69.99       72.51      7.98 o
   2   8   7      654.98      626.34    106.30 o
   3   8   7      221.38      212.32     42.36 o
   4   8   7        4.41       22.79      7.85 o
   5   8   7     1008.28      869.21    128.79 o
   6   8   7        0.89       -0.48      5.33 o
   7   8   7      673.21      609.44     72.83 o
   8   8   7        7.26       15.34      5.61 o
   9   8   7        0.39        5.71      4.71 o
 -11   9   7      256.56      211.98     10.04 o
 -10   9   7       78.31       92.27      9.48 o
  -9   9   7      243.10      188.13      7.88 o
  -8   9   7        3.75       -4.12      6.67 o
  -7   9   7       11.06       42.06      8.98 o
  -6   9   7      648.82      642.53     49.59 o
  -5   9   7       92.99       95.35      9.54 o
  -4   9   7     1435.23     1522.69     59.59 o
  -3   9   7       10.63       19.29      4.92 o
  -2   9   7      400.62      383.81     30.39 o
  -1   9   7      326.41      294.29    102.97 o
   0   9   7       36.78       42.22      4.65 o
   1   9   7      234.77      235.56     25.33 o
   2   9   7      153.43      165.02     19.40 o
   3   9   7       52.84       41.37      5.88 o
   4   9   7      802.94      770.66    123.39 o
   5   9   7        0.00       -4.35     10.32 o
   6   9   7      548.09      517.27     71.84 o
   7   9   7        1.77       10.45      5.49 o
   8   9   7        6.83        3.16      9.21 o
  -9  10   7       78.25       50.89      9.94 o
  -8  10   7       65.55       86.06      9.65 o
  -7  10   7      173.36      164.50     10.54 o
  -6  10   7       27.76       26.92      7.36 o
  -5  10   7       94.09       86.75      7.33 o
  -4  10   7        0.28       14.65      5.57 o
  -3  10   7       15.65       23.71      8.66 o
  -2  10   7      121.76      122.01     12.41 o
  -1  10   7       37.68       44.74     13.33 o
   0  10   7      321.56      325.16     54.59 o
   1  10   7       49.21       55.61     34.50 o
   2  10   7      242.63      248.38     45.20 o
   3  10   7        0.37       -0.14     10.66 o
   4  10   7       10.38       17.88      6.69 o
   5  10   7        0.42       -1.38      4.03 o
   6  10   7       20.56       23.73      5.56 o
   7  10   7       67.41       49.67     11.35 o
  -8  11   7       57.55        7.56      9.72 o
  -7  11   7       59.17       56.22      9.80 o
  -6  11   7      575.34      518.52     51.62 o
  -5  11   7       57.89       52.56      6.07 o
  -4  11   7      564.88      513.25     29.18 o
  -3  11   7        0.76       -0.07      5.45 o
  -2  11   7       56.63       50.29      5.59 o
  -1  11   7      581.75      580.44     57.31 o
   0  11   7       20.95       13.21      4.78 o
   1  11   7     1005.98      853.55    110.92 o
   2  11   7        5.64       23.73      7.74 o
   3  11   7      171.50      150.30     18.52 o
   4  11   7      106.56       82.30     29.67 o
   5  11   7       12.36       12.58      5.52 o
  -5  12   7       59.25       59.43      9.02 o
  -4  12   7       53.31       45.37      6.13 o
  -3  12   7       24.65       20.07     10.60 o
  -2  12   7       34.83       31.35      7.42 o
  -1  12   7       79.70       82.75     10.06 o
   0  12   7       54.32       32.32      6.24 o
   1  12   7        1.79       13.80      4.91 o
   2  12   7       58.54       58.31     13.51 o
 -15   0   8        0.09        2.13      9.80 o
 -14   0   8     1056.12     1114.24     16.93 o
 -13   0   8      325.58      337.54     12.56 o
 -12   0   8       88.45       83.68      8.91 o
 -11   0   8      417.53      423.39     12.21 o
 -10   0   8      464.65      436.10     12.39 o
  -9   0   8     2713.85     2543.73     18.06 o
  -8   0   8      848.73      906.48     12.53 o
  -7   0   8      414.84      479.16     96.21 o
  -6   0   8     8943.96    10300.84   1907.74 o
  -5   0   8        3.91       23.23      5.26 o
  -2   0   8      136.59      126.73     20.16 o
  -1   0   8      100.34      131.37      4.78 o
   0   0   8    20667.98    18231.87    597.81 o
   2   0   8       48.88       43.80      5.78 o
   3   0   8    19682.11    16974.73    430.72 o
   4   0   8     2696.28     2477.23    169.55 o
   5   0   8     4501.08     4338.25    417.09 o
   6   0   8     1013.95      856.40     11.46 o
   7   0   8     4308.28     3803.87     18.35 o
   8   0   8     3887.57     3690.62     18.24 o
   9   0   8      332.05      401.92     10.58 o
  10   0   8       71.37      110.05      9.62 o
  11   0   8       92.61      155.48      9.90 o
  12   0   8       53.58       84.50      9.90 o
 -15   1   8      388.84      440.74      9.22 o
 -14   1   8      113.39      124.89      7.67 o
 -13   1   8       38.76       48.98      7.05 o
 -12   1   8      193.43      200.21     20.55 o
 -11   1   8       98.23      118.70     10.36 o
 -10   1   8      544.35      543.52     44.47 o
  -9   1   8       25.31       31.24      6.05 o
  -8   1   8       37.83       13.06      6.77 o
  -7   1   8      181.08      258.16     32.90 o
  -6   1   8      650.10      767.41     92.18 o
  -5   1   8     8639.96     9582.03    594.70 o
  -4   1   8     3623.36     4718.70    452.44 o
  -3   1   8     2396.87     2557.54    182.36 o
  -2   1   8     5745.78     6161.25    221.44 o
  -1   1   8    12699.98    12492.75    375.25 o
   0   1   8     5657.38     5756.20    249.67 o
   1   1   8     5754.83     5437.32    319.59 o
   2   1   8    24747.11    19125.72    185.27 o
   3   1   8     8261.80     7699.92    441.62 o
   4   1   8      180.03      181.29     15.87 o
   5   1   8     3548.62     3104.94    324.10 o
   6   1   8     6341.41     5670.83    418.80 o
   7   1   8      758.40      655.52     16.13 o
   8   1   8      933.83      902.69     45.50 o
   9   1   8     1661.76     1690.56    105.17 o
  10   1   8      325.77      344.03      6.33 o
  11   1   8       39.42       40.04      8.23 o
  12   1   8       81.24      127.63      7.00 o
 -15   2   8        6.41       19.88      7.91 o
 -14   2   8        7.50        8.92      6.44 o
 -13   2   8      500.52      449.97     20.51 o
 -12   2   8      474.74      477.51     69.52 o
 -11   2   8     1159.53     1100.99    159.10 o
 -10   2   8      501.21      490.73     69.49 o
  -9   2   8      101.28      100.91     18.22 o
  -8   2   8      803.12      847.96    119.55 o
  -7   2   8     3354.71     3714.68   1190.08 o
  -6   2   8      760.63      878.59     84.68 o
  -5   2   8      312.99      395.41     45.52 o
  -4   2   8      150.24      155.97     12.60 o
  -3   2   8    12906.83    12699.19    824.33 o
  -2   2   8    18156.42    17315.06   1461.43 o
  -1   2   8    11045.04    10664.62    575.45 o
   0   2   8    24777.76    17594.04     37.26 o
   1   2   8     3748.51     3797.87    303.32 o
   2   2   8     4626.15     4649.66    337.66 o
   3   2   8      765.34      689.86     49.88 o
   4   2   8    24209.95    22309.78   2670.76 o
   5   2   8     4561.41     4319.89    329.87 o
   6   2   8     2424.83     2238.80    188.03 o
   7   2   8     1179.95     1215.35     63.91 o
   8   2   8      666.67      603.42     22.47 o
   9   2   8      472.31      490.48     61.20 o
  10   2   8      209.27      271.73      7.40 o
  11   2   8      404.53      515.80     12.99 o
  12   2   8        0.10        3.71      6.91 o
 -15   3   8        2.25       16.25      9.51 o
 -14   3   8       16.68       22.36      9.19 o
 -13   3   8        6.36        2.48      8.70 o
 -12   3   8      614.64      607.02     11.00 o
 -11   3   8      447.79      388.51     10.33 o
 -10   3   8     1213.26     1206.36    218.95 o
  -9   3   8       14.80       28.91      7.06 o
  -8   3   8      647.62      596.26    131.86 o
  -7   3   8      963.17      905.05    283.83 o
  -6   3   8     1522.33     1801.88    304.64 o
  -5   3   8      396.05      503.59     72.56 o
  -4   3   8     1832.63     1948.22    180.41 o
  -3   3   8     4148.56     4238.78    412.05 o
  -2   3   8     8893.46     9186.94    923.48 o
  -1   3   8    13944.02    13241.93   1132.45 o
   0   3   8      154.56      149.02     12.53 o
   1   3   8      714.36      810.17     61.75 o
   2   3   8     2762.23     2780.24    262.76 o
   3   3   8    14876.62    13803.39   1646.38 o
   4   3   8     1279.51     1326.52    128.54 o
   5   3   8     7014.76     6369.05    706.87 o
   6   3   8     3382.19     3164.22    371.05 o
   7   3   8       53.08       51.07      8.09 o
   8   3   8      144.53      151.02     13.30 o
   9   3   8      765.56      735.71     78.52 o
  10   3   8      418.88      462.35     14.37 o
  11   3   8       33.16       93.06     25.68 o
  12   3   8      218.41      258.54      6.69 o
 -14   4   8      105.54       93.66      9.80 o
 -13   4   8        0.24       -1.99      8.59 o
 -12   4   8       66.38       83.76      8.87 o
 -11   4   8       10.68       19.20      8.80 o
 -10   4   8      244.98      208.96      9.76 o
  -9   4   8      384.53      350.14     10.08 o
  -8   4   8     1155.62     1231.28     12.85 o
  -7   4   8      497.40      502.11      7.99 o
  -6   4   8     2248.51     2586.74    253.60 o
  -5   4   8     2263.65     2602.17    177.83 o
  -4   4   8      326.08      396.47     21.52 o
  -3   4   8       65.12       68.01      9.62 o
  -2   4   8      956.66     1136.04     73.98 o
  -1   4   8     1517.90     1616.36    100.42 o
   0   4   8     2378.23     2753.56    226.70 o
   1   4   8    13672.15    14084.02   1519.65 o
   2   4   8      565.12      587.52     56.85 o
   3   4   8     2517.93     2439.67    345.40 o
   4   4   8     2916.88     3002.86    335.04 o
   5   4   8      222.28      214.87     19.50 o
   6   4   8        8.35       13.89      4.07 o
   7   4   8     2083.25     1963.05    172.87 o
   8   4   8      685.91      720.46     61.03 o
   9   4   8        2.86        8.98      6.44 o
  10   4   8      271.54      308.16      6.27 o
  11   4   8        7.25       -3.46      7.56 o
  12   4   8        1.24       -6.91      6.91 o
 -14   5   8        2.98       20.97      9.44 o
 -13   5   8      813.89      739.22      9.90 o
 -12   5   8        0.65       -8.34      8.87 o
 -11   5   8      308.22      331.08      9.55 o
 -10   5   8        5.32       25.27      5.93 o
  -9   5   8      491.83      506.44     10.40 o
  -8   5   8     1065.75     1046.88     12.21 o
  -7   5   8     2201.33     2212.86     13.02 o
  -6   5   8     1906.82     1924.91    674.51 o
  -5   5   8     4887.65     5989.15    660.36 o
  -4   5   8     1332.27     1475.14     11.46 o
  -3   5   8      255.83      348.32     10.76 o
  -2   5   8     1285.34     1298.20     66.40 o
  -1   5   8       50.11       65.19      4.76 o
   0   5   8    10502.33    10564.51   1015.98 o
   1   5   8       12.11       35.88     14.18 o
   2   5   8     8380.19     8679.81   1169.13 o
   3   5   8       18.08       28.50      5.25 o
   4   5   8       89.40       95.07     16.49 o
   5   5   8      299.62      287.99     37.21 o
   6   5   8      901.88      881.46     89.42 o
   7   5   8      874.94      820.60     91.38 o
   8   5   8      785.92      805.10     86.73 o
   9   5   8      522.42      528.15     38.53 o
  10   5   8       54.21       88.21     24.12 o
  11   5   8       36.76       47.50     12.08 o
 -13   6   8        0.31        5.25      9.55 o
 -12   6   8      224.10      293.07     10.11 o
 -11   6   8      457.06      571.00     10.75 o
 -10   6   8        5.20       -4.51      8.45 o
  -9   6   8      350.58      350.11      9.55 o
  -8   6   8     1264.52     1233.80     12.71 o
  -7   6   8      386.10      490.47     10.72 o
  -6   6   8      807.68      914.34    162.59 o
  -5   6   8     6799.22     6625.09    470.84 o
  -4   6   8     2126.89     2540.76    190.48 o
  -3   6   8      315.10      438.93     54.96 o
  -2   6   8      728.28      923.27    119.60 o
  -1   6   8     1979.65     2171.04    154.41 o
   0   6   8       22.77       58.16      6.64 o
   1   6   8     1363.32     1411.72    145.60 o
   2   6   8      491.94      450.49     66.70 o
   3   6   8      187.79      205.04     17.66 o
   4   6   8       56.42       44.22      3.98 o
   5   6   8       10.24       25.76      8.19 o
   6   6   8      205.86      204.59     30.12 o
   7   6   8      580.72      578.36     73.67 o
   8   6   8        1.28        1.06      4.43 o
   9   6   8       84.61       91.83     11.29 o
  10   6   8       48.52       46.16      7.61 o
  11   6   8        2.25       -6.75      6.75 o
 -13   7   8       13.13       14.05      6.74 o
 -12   7   8      213.27      139.16     10.11 o
 -11   7   8       12.67        0.64      9.33 o
 -10   7   8     2273.75     2006.20     12.56 o
  -9   7   8      396.33      400.33      9.94 o
  -8   7   8      872.60      801.71      9.16 o
  -7   7   8      319.92      425.45      9.80 o
  -6   7   8      258.82      339.84     41.93 o
  -5   7   8      926.45      914.62    132.06 o
  -4   7   8     1457.19     1760.02    102.42 o
  -3   7   8     8088.39     9279.16   1176.46 o
  -2   7   8        7.79       38.19     13.68 o
  -1   7   8      949.48     1077.30    103.62 o
   0   7   8      149.03      136.72     17.09 o
   1   7   8      488.68      489.07     53.01 o
   2   7   8      989.88      974.95    122.74 o
   3   7   8     1472.22     1513.00    177.31 o
   4   7   8      657.05      610.21     78.47 o
   5   7   8      721.59      682.05     99.57 o
   6   7   8        7.12       19.13      5.13 o
   7   7   8      352.90      335.83     43.90 o
   8   7   8        1.54        7.28      6.74 o
   9   7   8       16.12       17.60      4.72 o
  10   7   8       42.50       43.43      5.63 o
 -12   8   8      109.18      133.34      9.58 o
 -11   8   8      541.60      511.69     10.90 o
 -10   8   8      139.83       93.44      9.90 o
  -9   8   8     1086.91     1237.07     12.92 o
  -8   8   8      792.24      752.70     11.57 o
  -7   8   8       51.17       39.57      6.25 o
  -6   8   8       83.81      101.62      8.35 o
  -5   8   8     1345.20     1315.28    244.69 o
  -4   8   8     4853.92     4800.63    204.41 o
  -3   8   8        3.04       20.38      4.95 o
  -2   8   8     2973.65     3627.26    363.10 o
  -1   8   8       77.85       96.74     13.90 o
   0   8   8       23.97       31.21      5.18 o
   1   8   8      246.41      214.72     25.81 o
   2   8   8      556.56      567.97     74.59 o
   3   8   8      631.34      564.71     68.99 o
   4   8   8      197.23      197.77     19.00 o
   5   8   8       29.84       39.96      6.27 o
   6   8   8      598.62      524.11     80.90 o
   7   8   8        1.07        5.16      4.48 o
   8   8   8        4.87        5.08      4.85 o
   9   8   8        2.71        5.89      6.14 o
 -11   9   8      128.14      139.16      9.94 o
 -10   9   8      137.16      115.70      9.58 o
  -9   9   8      518.20      484.47     10.97 o
  -8   9   8       51.65       62.32      9.33 o
  -7   9   8     1179.62     1146.07     10.68 o
  -6   9   8     1329.60     1497.90     46.65 o
  -5   9   8        7.15       18.97      5.82 o
  -4   9   8      328.61      297.46     48.65 o
  -3   9   8      322.76      306.98     13.86 o
  -2   9   8     1767.54     1833.26    148.93 o
  -1   9   8      176.03      180.19     28.43 o
   0   9   8     1163.50     1298.18    167.27 o
   1   9   8      281.41      256.70     27.35 o
   2   9   8      223.24      212.53     36.66 o
   3   9   8       10.19       27.96      6.91 o
   4   9   8       50.50       37.13     10.01 o
   5   9   8       66.52       82.58      9.99 o
   6   9   8       28.54       40.15     10.28 o
   7   9   8       11.71       18.22      5.40 o
   8   9   8      177.39      153.05     31.88 o
  -9  10   8       17.48       -6.81      6.81 o
  -8  10   8      536.90      458.17     11.04 o
  -7  10   8      758.01      595.55      9.01 o
  -6  10   8      443.61      472.27     12.26 o
  -5  10   8      839.65      838.83      8.86 o
  -4  10   8        3.91       12.04      4.75 o
  -3  10   8      178.35      155.96      5.32 o
  -2  10   8        3.23       18.81     11.48 o
  -1  10   8     1381.03     1286.81    105.19 o
   0  10   8      163.75      129.74     34.91 o
   1  10   8     1112.42     1061.85    130.04 o
   2  10   8        3.11       -4.40      4.75 o
   3  10   8       81.42       61.44     10.65 o
   4  10   8      121.13      115.56     16.67 o
   5  10   8        0.49       19.24      5.23 o
   6  10   8       51.08       39.45      6.80 o
  -7  11   8      132.52      137.38     10.19 o
  -6  11   8      375.91      336.92     24.23 o
  -5  11   8      120.43      109.35      5.83 o
  -4  11   8      223.67      221.07      6.50 o
  -3  11   8      376.13      358.93     16.32 o
  -2  11   8      179.78      138.00      7.10 o
  -1  11   8        1.45       27.05      7.37 o
   0  11   8       89.01       93.52     10.67 o
   1  11   8       45.11       60.53      4.44 o
   2  11   8        3.86        5.56      5.40 o
   3  11   8       11.80       12.85      7.32 o
   4  11   8        3.52        8.47      5.50 o
  -4  12   8      398.11      353.00     26.10 o
  -3  12   8       73.32       82.54     12.60 o
  -2  12   8      408.95      381.10     35.62 o
  -1  12   8       17.33       18.16      7.71 o
   0  12   8        5.41       15.88      5.67 o
   1  12   8       16.61       17.64      5.35 o
 -15   1   9       44.39       61.48      7.78 o
 -14   1   9      121.75      130.91      8.66 o
 -13   1   9       88.49       69.17     14.07 o
 -12   1   9      753.51      720.66     18.10 o
 -11   1   9      359.50      375.71     15.10 o
 -10   1   9     1001.54      902.83     73.46 o
  -9   1   9     1548.74     1450.16     10.41 o
  -8   1   9       17.15       30.62      9.60 o
  -7   1   9     3413.30     3710.05    349.02 o
  -6   1   9     5505.21     6977.28    945.05 o
  -5   1   9     3131.58     3556.81    279.48 o
  -4   1   9     4564.04     4947.32    246.52 o
  -3   1   9      145.97      174.26      7.73 o
  -2   1   9     5169.12     5591.54    164.26 o
  -1   1   9    12411.30    11988.83    408.96 o
   0   1   9     2991.86     3170.94    130.16 o
   1   1   9     7752.20     7386.40    532.97 o
   2   1   9     1033.69     1213.43     53.20 o
   3   1   9       86.47      130.42     14.38 o
   4   1   9      936.02      817.05     25.54 o
   5   1   9      489.10      523.63     44.41 o
   6   1   9     2850.61     2545.39    238.72 o
   7   1   9       48.75       70.23      6.36 o
   8   1   9      185.05      211.13     22.36 o
   9   1   9        1.03        5.75     15.26 o
  10   1   9      168.65      167.32      5.99 o
  11   1   9      316.41      379.54      7.64 o
  12   1   9       19.90       33.75      7.38 o
 -15   2   9        0.42        2.65      7.80 o
 -14   2   9        2.01        8.06      6.54 o
 -13   2   9       63.40       60.92      7.07 o
 -12   2   9      105.34      101.31      7.20 o
 -11   2   9      771.61      697.73     26.48 o
 -10   2   9        5.78       -3.05      6.86 o
  -9   2   9      240.26      202.04     19.20 o
  -8   2   9        5.16       14.78      5.69 o
  -7   2   9     1513.21     1944.04    298.56 o
  -6   2   9     5366.10     5974.31    568.56 o
  -5   2   9      901.01     1159.11    122.86 o
  -4   2   9     2828.13     2912.29    184.01 o
  -3   2   9      693.48      662.58     51.66 o
  -2   2   9     2575.38     2526.85    131.58 o
  -1   2   9      818.39      907.54     49.37 o
   0   2   9     7332.92     7243.81    584.69 o
   1   2   9     4485.91     4309.85    255.50 o
   2   2   9       17.94       29.65      7.75 o
   3   2   9      205.40      239.71     24.63 o
   4   2   9      147.75      122.46      4.14 o
   5   2   9     1903.45     1792.09    163.18 o
   6   2   9       80.33       94.13     11.48 o
   7   2   9      558.22      546.18     43.72 o
   8   2   9       29.47       30.44     10.43 o
   9   2   9       11.08       15.17     12.00 o
  10   2   9      229.65      256.79      7.47 o
  11   2   9        5.31       -2.72      6.58 o
  12   2   9       13.38       20.24      8.98 o
 -15   3   9       15.12       19.41      9.65 o
 -14   3   9      373.17      377.61     10.90 o
 -13   3   9      214.41      202.22      7.31 o
 -12   3   9       11.00       26.44      8.59 o
 -11   3   9      231.00      198.42     11.29 o
 -10   3   9       57.79       65.60     11.82 o
  -9   3   9     2363.99     2070.58    353.14 o
  -8   3   9      799.47      619.75    148.54 o
  -7   3   9     3453.74     4111.95    794.47 o
  -6   3   9      127.12      131.67     11.04 o
  -5   3   9     2787.81     2788.84    262.17 o
  -4   3   9     8588.95     9047.26    827.24 o
  -3   3   9       38.40       70.71      5.98 o
  -2   3   9    12506.81    12406.54   1025.54 o
  -1   3   9     1790.72     1773.15    145.76 o
   0   3   9      399.01      362.85     36.10 o
   1   3   9      297.41      319.11     19.42 o
   2   3   9     5496.60     5178.15    499.92 o
   3   3   9    10203.35     9944.76   1212.71 o
   4   3   9       62.65       73.07     20.65 o
   5   3   9      534.96      532.63     34.85 o
   6   3   9        7.39       19.40      5.25 o
   7   3   9      296.69      276.70     26.85 o
   8   3   9      615.76      614.56     39.39 o
   9   3   9       49.49       70.10     11.78 o
  10   3   9      221.94      214.13      6.12 o
  11   3   9        0.47        9.40      6.73 o
  12   3   9       56.36       63.38      6.06 o
 -14   4   9       20.86       33.11      9.48 o
 -13   4   9      116.33      137.91      9.26 o
 -12   4   9       53.64       53.20      8.77 o
 -11   4   9        5.41       -8.41      8.41 o
 -10   4   9     2101.47     1920.60     14.66 o
  -9   4   9      256.49      218.16      9.87 o
  -8   4   9     5657.65     5861.92     21.72 o
  -7   4   9     3026.50     3203.45   1093.16 o
  -6   4   9      168.91      212.77     26.93 o
  -5   4   9     1906.55     2194.29    323.74 o
  -4   4   9     1591.14     1760.17    211.51 o
  -3   4   9    25532.76    25413.09   5065.80 o
  -2   4   9      562.15      645.77     15.84 o
  -1   4   9     3304.74     3691.51    233.89 o
   0   4   9       48.20       57.28      8.16 o
   1   4   9     3017.66     3010.76    204.89 o
   2   4   9     8283.05     8344.64    860.62 o
   3   4   9      187.56      156.54     17.89 o
   4   4   9     2977.92     2952.38    354.66 o
   5   4   9        0.54        4.92      3.91 o
   6   4   9       86.37      101.08     11.62 o
   7   4   9      504.53      456.78     48.41 o
   8   4   9      323.04      355.38     30.45 o
   9   4   9      448.01      409.08     19.87 o
  10   4   9       27.19       37.03      5.41 o
  11   4   9        2.33       13.30      6.76 o
 -14   5   9       15.24       35.24      9.48 o
 -13   5   9      160.79      136.96      9.94 o
 -12   5   9      243.68      227.45      7.45 o
 -11   5   9        3.15        9.33      6.03 o
 -10   5   9      162.62      165.31      9.16 o
  -9   5   9      881.67      888.38     11.57 o
  -8   5   9      804.99      786.74     11.50 o
  -7   5   9       99.26       95.29      9.97 o
  -6   5   9     3658.96     4233.81    376.07 o
  -5   5   9     7082.75     7932.47    450.80 o
  -4   5   9     4123.59     4708.82    464.29 o
  -3   5   9      270.18      271.80      6.24 o
  -2   5   9     1649.73     1714.50     79.39 o
  -1   5   9     6601.50     6998.99    396.30 o
   0   5   9     1806.37     2102.77    199.12 o
   1   5   9      546.15      631.05     61.40 o
   2   5   9     2945.51     2936.65    367.81 o
   3   5   9      963.79      891.84    120.27 o
   4   5   9     1242.74     1269.97    142.03 o
   5   5   9      162.34      158.75     15.82 o
   6   5   9      374.94      376.59     46.84 o
   7   5   9      191.21      203.96     23.89 o
   8   5   9       24.80       27.76      7.05 o
   9   5   9        4.68        6.67      9.64 o
  10   5   9        9.23       26.43      6.63 o
  11   5   9       78.56       89.52     12.37 o
 -13   6   9      157.17      159.67      9.83 o
 -12   6   9      104.27      113.07      9.51 o
 -11   6   9      926.44      825.85     11.85 o
 -10   6   9        5.98        9.48      6.39 o
  -9   6   9        5.47        4.65      5.96 o
  -8   6   9      247.01      230.79      7.03 o
  -7   6   9     3764.87     3518.99     17.39 o
  -6   6   9     4858.74     4797.92    759.00 o
  -5   6   9     1710.92     2090.44     40.50 o
  -4   6   9     3492.69     3890.69    107.47 o
  -3   6   9       17.96       39.39      7.83 o
  -2   6   9     4299.54     4645.21    208.31 o
  -1   6   9     1060.54     1024.22     63.34 o
   0   6   9     7575.82     7699.23    750.61 o
   1   6   9     4211.89     3995.26    452.02 o
   2   6   9      411.71      394.82     50.09 o
   3   6   9       53.60       50.85      8.48 o
   4   6   9        3.88        1.21      7.60 o
   5   6   9     1838.43     1830.65    223.73 o
   6   6   9      428.42      373.23     57.85 o
   7   6   9      501.07      482.54     68.73 o
   8   6   9        5.17       19.35      6.88 o
   9   6   9       13.27       11.42      5.36 o
  10   6   9       99.42      108.13      5.96 o
 -12   7   9      163.14      157.72      9.65 o
 -11   7   9        1.81       14.27      9.16 o
 -10   7   9      101.29       69.67      7.38 o
  -9   7   9       64.02       63.10      9.12 o
  -8   7   9      156.56      127.30      6.81 o
  -7   7   9      364.07      362.71      9.51 o
  -6   7   9      954.32      982.92    219.78 o
  -5   7   9     2713.40     2804.83    148.25 o
  -4   7   9      324.82      390.14     11.02 o
  -3   7   9      177.51      193.27     27.27 o
  -2   7   9      804.48      897.79     37.17 o
  -1   7   9     2530.12     2476.30    144.81 o
   0   7   9      334.73      349.20     29.83 o
   1   7   9      503.25      501.13     52.76 o
   2   7   9      248.77      267.47     27.71 o
   3   7   9      475.97      486.34     47.99 o
   4   7   9      339.87      335.63     52.26 o
   5   7   9       36.52       52.91      5.29 o
   6   7   9       25.59       42.96      8.09 o
   7   7   9       35.01       28.30      9.06 o
   8   7   9       19.38       18.38      6.67 o
   9   7   9       22.31       25.27      6.56 o
 -11   8   9       24.71       19.20      6.60 o
 -10   8   9      359.34      393.72     10.36 o
  -9   8   9       31.59        8.20      9.72 o
  -8   8   9      613.69      653.62     11.25 o
  -7   8   9        2.51       22.18      8.84 o
  -6   8   9       90.82       94.18      7.62 o
  -5   8   9      844.01      844.01     31.49 o
  -4   8   9       76.42       67.98     35.73 o
  -3   8   9     2765.35     3067.75    248.59 o
  -2   8   9       31.49       27.95      6.51 o
  -1   8   9      497.33      544.73     43.00 o
   0   8   9        6.18       13.50      5.19 o
   1   8   9      237.39      227.28     25.67 o
   2   8   9     1226.07     1186.29    151.69 o
   3   8   9      656.44      619.48     84.39 o
   4   8   9     1028.06     1046.05    153.11 o
   5   8   9        7.45       11.53      4.65 o
   6   8   9       91.11       81.06     14.61 o
   7   8   9       58.38       53.51      9.66 o
   8   8   9        3.13        5.66      4.67 o
 -10   9   9      114.11      106.33      9.48 o
  -9   9   9      188.47      133.23      7.28 o
  -8   9   9       95.30       59.94      7.03 o
  -7   9   9      120.43      114.95      9.69 o
  -6   9   9       63.02       82.79     10.70 o
  -5   9   9        0.50        6.96      5.53 o
  -4   9   9     1201.31     1119.75     29.51 o
  -3   9   9        1.69       15.00      9.19 o
  -2   9   9      911.46      933.10     60.32 o
  -1   9   9       27.12       43.19      5.83 o
   0   9   9        0.52        8.50      5.61 o
   1   9   9      112.50      121.42     12.19 o
   2   9   9      187.32      205.69     27.02 o
   3   9   9      287.94      269.71     39.79 o
   4   9   9      160.87      153.06     23.59 o
   5   9   9       33.30       12.57     12.51 o
   6   9   9       70.01       71.80      6.21 o
   7   9   9        0.32        7.43      4.72 o
  -9  10   9       26.32       10.01      6.78 o
  -8  10   9       72.09       77.37      6.96 o
  -7  10   9       42.38       93.16      9.72 o
  -6  10   9      111.93      100.79     12.65 o
  -5  10   9       17.48       23.58      5.08 o
  -4  10   9       24.18       28.62      8.04 o
  -3  10   9        3.41        1.40      5.41 o
  -2  10   9       91.11      110.17      5.68 o
  -1  10   9       33.27       39.37     18.29 o
   0  10   9      114.68      138.65     18.94 o
   1  10   9       53.63       69.33      8.81 o
   2  10   9       84.13       84.83     15.62 o
   3  10   9       33.16       33.23      4.39 o
   4  10   9        4.19       10.67      6.12 o
   5  10   9        4.31       -3.93     11.89 o
   6  10   9        0.35        6.13      7.62 o
  -7  11   9      321.58      280.30     10.54 o
  -6  11   9       43.89       38.12      7.46 o
  -5  11   9      216.40      189.68      8.74 o
  -4  11   9      168.97      191.67     23.38 o
  -3  11   9        1.83       21.44      7.16 o
  -2  11   9      254.54      250.30     17.26 o
  -1  11   9      134.25      120.78      7.39 o
   0  11   9       55.94       53.15     10.05 o
   1  11   9      393.71      324.37    122.61 o
   2  11   9        3.41        3.09     10.42 o
   3  11   9      311.29      260.57     56.31 o
   4  11   9       16.54       12.97      8.55 o
 -15   0  10       31.24       40.07     12.14 o
 -14   0  10     1107.93     1128.93     15.26 o
 -13   0  10      361.34      333.99     11.25 o
 -12   0  10     1589.64     1350.74     15.08 o
 -11   0  10     1406.74     1349.50     14.52 o
 -10   0  10     1779.90     1694.14     15.37 o
  -9   0  10     3470.95     3576.34     20.23 o
  -8   0  10     2200.72     2655.43    453.24 o
  -7   0  10    19947.57    17615.47     40.53 o
  -6   0  10     2300.30     3006.45    812.81 o
  -5   0  10     2131.54     2374.45    241.54 o
  -4   0  10        0.05       66.34     27.97 o
  -3   0  10     7323.15     7857.03    637.49 o
  -2   0  10    12028.54    12331.60    832.50 o
  -1   0  10      157.91      218.75     19.45 o
   0   0  10     1341.89     1319.40     76.04 o
   1   0  10     3179.68     3108.37     11.39 o
   2   0  10      895.83      797.94     31.60 o
   3   0  10    14107.19    13238.77    404.60 o
   4   0  10       41.93       50.03      6.55 o
   5   0  10      828.55      834.30     56.38 o
   6   0  10      462.77      452.74     27.40 o
   7   0  10     3062.17     2648.18     15.69 o
   8   0  10     2597.17     2394.43     15.76 o
   9   0  10      976.84     1044.89     10.40 o
  10   0  10      841.12      935.44     12.60 o
  11   0  10        9.99       23.67      9.65 o
 -15   1  10      269.15      262.07     22.07 o
 -14   1  10       23.67       26.10      6.69 o
 -13   1  10      957.37      863.64     21.63 o
 -12   1  10     1785.68     1597.59    100.31 o
 -11   1  10      392.04      346.24      7.69 o
 -10   1  10      299.05      286.94      7.86 o
  -9   1  10     4226.98     4104.19    410.69 o
  -8   1  10     7481.78    10867.97   2231.63 o
  -7   1  10       53.17       81.06     15.15 o
  -6   1  10     4072.01     4618.21    481.27 o
  -5   1  10     3721.66     4234.79    190.60 o
  -4   1  10     1052.81     1177.99     60.05 o
  -3   1  10      943.36     1029.43     42.94 o
  -2   1  10     1008.01     1040.00     51.03 o
  -1   1  10     1091.08     1072.93     42.15 o
   0   1  10      381.43      433.79     11.93 o
   1   1  10     1861.65     1906.97     52.33 o
   2   1  10     2867.78     2984.20    134.26 o
   3   1  10       11.11       22.93      8.73 o
   4   1  10     3179.11     2965.19    110.11 o
   5   1  10     2318.84     2266.16    145.05 o
   6   1  10      506.97      462.26     37.75 o
   7   1  10       10.90       13.91      4.55 o
   8   1  10     1319.33     1344.84     40.81 o
   9   1  10      732.21      758.44     29.08 o
  10   1  10       70.71       63.99      5.62 o
  11   1  10      119.58      153.34      5.38 o
 -15   2  10      158.12      183.59      8.82 o
 -14   2  10      145.27      137.30      8.26 o
 -13   2  10      188.39      185.06     10.42 o
 -12   2  10       15.76       21.15      6.80 o
 -11   2  10     3021.51     2608.61    283.12 o
 -10   2  10     4343.54     3700.48    389.59 o
  -9   2  10      478.17      476.16     72.13 o
  -8   2  10      729.02      739.23    115.09 o
  -7   2  10      796.69      925.81    126.02 o
  -6   2  10     4599.58     4882.49    428.76 o
  -5   2  10     1135.86     1306.30    107.97 o
  -4   2  10    10632.79    11343.24    641.92 o
  -3   2  10     2704.69     3101.47    284.27 o
  -2   2  10      213.61      212.64     25.76 o
  -1   2  10     1793.87     1953.92    105.52 o
   0   2  10     2267.25     2485.02    157.37 o
   1   2  10     2055.97     1999.51     81.48 o
   2   2  10      451.50      576.33     35.37 o
   3   2  10      162.98      195.52      4.79 o
   4   2  10     3003.92     2744.44    233.47 o
   5   2  10      502.76      509.49     47.91 o
   6   2  10     3683.49     3330.61    324.23 o
   7   2  10     1930.35     1797.94    124.69 o
   8   2  10       15.11        7.26     11.50 o
   9   2  10       12.81       29.53      6.96 o
  10   2  10      357.21      386.64     38.12 o
  11   2  10      463.62      493.35     23.96 o
 -14   3  10       83.79       96.71      9.72 o
 -13   3  10       11.59       17.32      8.70 o
 -12   3  10      985.83      926.93    103.31 o
 -11   3  10      950.05      799.49     81.27 o
 -10   3  10     1007.39      883.99    132.38 o
  -9   3  10     2836.58     2321.43    333.20 o
  -8   3  10       60.89       41.01     15.33 o
  -7   3  10      390.26      429.92     53.40 o
  -6   3  10      137.71      194.41     21.24 o
  -5   3  10     6436.60     6852.65    902.53 o
  -4   3  10      877.05      907.70     81.57 o
  -3   3  10     3842.44     3727.21    295.81 o
  -2   3  10      101.51      144.01     15.96 o
  -1   3  10     1407.88     1430.28    115.43 o
   0   3  10      601.89      560.88     35.74 o
   1   3  10      464.79      497.40     38.03 o
   2   3  10      143.91      144.38      4.84 o
   3   3  10      682.67      597.70     51.37 o
   4   3  10      171.77      187.59     17.85 o
   5   3  10     2729.76     2464.61    235.86 o
   6   3  10     1309.23     1295.68    156.77 o
   7   3  10      286.84      297.40     26.11 o
   8   3  10      178.93      186.32     10.95 o
   9   3  10      198.58      199.66      5.80 o
  10   3  10       89.06      100.99      5.73 o
  11   3  10       50.54       53.39      8.45 o
 -14   4  10      363.66      268.84     10.79 o
 -13   4  10       58.86       48.30      9.33 o
 -12   4  10      180.81      192.32      9.69 o
 -11   4  10      328.37      299.96      9.58 o
 -10   4  10      185.43      189.34      9.16 o
  -9   4  10      464.57      400.06     70.47 o
  -8   4  10     1043.60      985.12    170.72 o
  -7   4  10      984.24     1096.33    215.07 o
  -6   4  10      350.64      450.72     70.89 o
  -5   4  10     1416.04     1525.43    199.48 o
  -4   4  10      156.12      212.29     34.17 o
  -3   4  10      125.73      130.76     18.57 o
  -2   4  10      225.60      249.25     28.60 o
  -1   4  10     1103.91     1145.13     92.18 o
   0   4  10       32.28       35.76      8.41 o
   1   4  10     2442.57     2463.86    139.71 o
   2   4  10      483.52      509.73     41.18 o
   3   4  10      581.69      577.50     63.20 o
   4   4  10      287.84      280.89     26.96 o
   5   4  10       52.22       42.84      4.69 o
   6   4  10        7.50       18.87      7.69 o
   7   4  10      544.47      538.11     57.82 o
   8   4  10      662.84      659.11     47.18 o
   9   4  10        6.26       34.28     22.70 o
  10   4  10      297.82      282.32     11.46 o
  11   4  10       70.91       60.66      7.16 o
 -14   5  10       28.81       27.54      9.76 o
 -13   5  10      662.89      497.14      8.84 o
 -12   5  10       61.36       37.51      6.74 o
 -11   5  10      197.67      229.97      9.72 o
 -10   5  10       60.93       74.64      8.98 o
  -9   5  10       43.37       41.27      8.59 o
  -8   5  10     1700.52     1750.25     13.66 o
  -7   5  10     1126.65     1295.89    440.93 o
  -6   5  10     5997.27     8024.87    795.75 o
  -5   5  10      412.40      468.40      6.81 o
  -4   5  10      807.98      905.21     10.91 o
  -3   5  10       43.42       59.56      9.13 o
  -2   5  10      247.09      293.02     25.53 o
  -1   5  10        0.01       10.64      4.32 o
   0   5  10     6405.40     6357.13    391.00 o
   1   5  10      642.33      722.57     92.51 o
   2   5  10     4320.69     4136.48    380.90 o
   3   5  10      380.61      430.66     50.81 o
   4   5  10      508.15      518.29     62.30 o
   5   5  10        3.57       14.33      5.04 o
   6   5  10      496.11      461.51     60.95 o
   7   5  10      696.14      675.92     72.34 o
   8   5  10      182.26      188.92     21.07 o
   9   5  10      512.97      506.17     42.77 o
  10   5  10       69.31       74.47      5.67 o
 -13   6  10       52.48       56.39      9.58 o
 -12   6  10       45.15       51.50      9.33 o
 -11   6  10      266.78      271.04     10.19 o
 -10   6  10        6.26       11.82      6.39 o
  -9   6  10      130.47      141.25      6.81 o
  -8   6  10      232.08      262.62      9.30 o
  -7   6  10       25.90       30.25     11.37 o
  -6   6  10      686.40      821.88     48.33 o
  -5   6  10     1784.40     1983.87    109.95 o
  -4   6  10      546.59      713.69    110.94 o
  -3   6  10     1317.95     1476.92     44.91 o
  -2   6  10     1463.71     1632.61     72.03 o
  -1   6  10      613.50      642.22     31.30 o
   0   6  10      104.52      117.40     11.88 o
   1   6  10     1988.64     1890.29    201.78 o
   2   6  10     1507.39     1412.11    117.09 o
   3   6  10       19.43       29.72      4.66 o
   4   6  10      713.08      732.21     77.93 o
   5   6  10      244.67      290.62     32.25 o
   6   6  10      149.78      135.60     17.75 o
   7   6  10      381.44      378.73     44.49 o
   8   6  10      221.55      221.32     16.98 o
   9   6  10        0.68        0.73      5.47 o
  10   6  10       30.65       38.77      5.66 o
 -12   7  10       88.87       46.63      6.81 o
 -11   7  10      155.59      133.87      9.62 o
 -10   7  10      508.40      470.95     10.75 o
  -9   7  10      198.80      174.54      9.76 o
  -8   7  10     1086.32     1027.57      9.90 o
  -7   7  10      628.15      604.11     10.36 o
  -6   7  10       67.19       57.87      8.96 o
  -5   7  10      574.37      826.12    162.20 o
  -4   7  10      796.68      809.42     24.96 o
  -3   7  10     5131.48     5348.65    144.56 o
  -2   7  10       30.71       45.21      5.05 o
  -1   7  10     6043.82     6056.50    250.31 o
   0   7  10      660.12      650.16     66.89 o
   1   7  10      118.31      102.66      5.51 o
   2   7  10        2.43       79.16     33.77 o
   3   7  10     1123.72     1081.21    160.09 o
   4   7  10      930.64      835.90    127.58 o
   5   7  10     1237.14     1155.89    129.98 o
   6   7  10      530.85      499.85     82.36 o
   7   7  10       17.19       18.11      4.61 o
   8   7  10        6.00       11.61      4.68 o
   9   7  10        7.59       17.78      4.91 o
 -11   8  10       45.74       44.11      9.26 o
 -10   8  10       27.99       20.44      6.67 o
  -9   8  10      466.06      387.23      7.95 o
  -8   8  10      170.51      146.89      7.06 o
  -7   8  10      401.24      333.29    172.27 o
  -6   8  10      410.80      430.32     93.84 o
  -5   8  10      538.10      548.88     34.43 o
  -4   8  10      624.91      694.76     96.78 o
  -3   8  10      439.65      535.94     19.25 o
  -2   8  10     3906.17     4184.63    432.55 o
  -1   8  10      477.81      506.43     49.09 o
   0   8  10      690.36      717.30     68.71 o
   1   8  10      540.54      545.18     23.11 o
   2   8  10     1047.69     1029.51    133.59 o
   3   8  10      602.36      492.23     67.18 o
   4   8  10      486.02      479.82     72.41 o
   5   8  10     1172.11     1040.74    129.68 o
   6   8  10       10.26        6.93      7.81 o
   7   8  10       23.01       32.48      7.68 o
   8   8  10       17.70       26.63      5.65 o
 -10   9  10        7.03       10.15      9.16 o
  -9   9  10        7.74       -1.53      9.37 o
  -8   9  10       13.16       29.35      9.44 o
  -7   9  10      823.12      744.86      9.62 o
  -6   9  10      393.62      410.76     12.86 o
  -5   9  10      507.46      553.29     12.82 o
  -4   9  10     1568.60     1623.92     87.82 o
  -3   9  10      118.27      126.72     26.04 o
  -2   9  10       12.33       26.48      8.67 o
  -1   9  10      293.24      292.32     18.04 o
   0   9  10     3070.14     2926.83    246.47 o
   1   9  10      638.12      568.03     51.30 o
   2   9  10      491.46      545.06     86.76 o
   3   9  10      465.96      393.32     41.59 o
   4   9  10       10.82       12.84      5.39 o
   5   9  10       46.10       41.60      5.54 o
   6   9  10       51.37       54.99      8.95 o
  -8  10  10        6.12       20.16      9.58 o
  -7  10  10       93.81       93.94      9.76 o
  -6  10  10      759.57      765.74     35.18 o
  -5  10  10      873.11      796.94     43.58 o
  -4  10  10      102.25      117.49      6.55 o
  -3  10  10      164.04      204.25     13.78 o
  -2  10  10      139.55      111.66     29.99 o
  -1  10  10      731.83      751.74     63.98 o
   0  10  10       86.50       59.62      6.83 o
   1  10  10     1472.95     1357.80    124.18 o
   2  10  10      644.58      503.97     66.73 o
   3  10  10        6.88       13.97      5.01 o
   4  10  10        4.39       10.07      4.70 o
   5  10  10       73.37       80.06     20.36 o
  -6  11  10       45.40       38.84      7.18 o
  -5  11  10       17.85       18.95      6.74 o
  -4  11  10      380.80      366.32     10.72 o
  -3  11  10      393.00      393.51     32.16 o
  -2  11  10        3.23       13.78      5.76 o
  -1  11  10      305.34      302.04     26.04 o
   0  11  10      310.67      223.05     64.61 o
   1  11  10       61.75       53.95      7.44 o
   2  11  10        0.76        1.55      4.48 o
 -15   1  11      119.86      152.77     20.96 o
 -14   1  11       31.25       32.38      7.31 o
 -13   1  11       55.40       72.35     12.88 o
 -12   1  11      183.15      172.90     34.12 o
 -11   1  11      221.62      222.42     13.86 o
 -10   1  11     1095.19      984.41     21.17 o
  -9   1  11      570.07      527.96     51.76 o
  -8   1  11      521.16      604.41     74.11 o
  -7   1  11      560.02      616.92     58.50 o
  -6   1  11      604.60      700.36     88.73 o
  -5   1  11     1914.20     2377.45    249.17 o
  -4   1  11     4823.22     5022.28    253.75 o
  -3   1  11     2403.34     2738.68    129.48 o
  -2   1  11     2261.12     2279.56     71.22 o
  -1   1  11      253.71      253.92     13.48 o
   0   1  11     1126.66     1346.14     57.35 o
   1   1  11     3703.30     3519.97     87.43 o
   2   1  11      486.07      572.95     28.62 o
   3   1  11     1572.76     1454.44     80.36 o
   4   1  11        8.34       20.59      3.57 o
   5   1  11       53.92       78.43      8.94 o
   6   1  11      492.50      450.25     35.68 o
   7   1  11       59.69       77.35     10.59 o
   8   1  11      266.22      286.72      6.88 o
   9   1  11       13.72       31.48      6.94 o
  10   1  11       10.43       15.74      9.81 o
  11   1  11       16.08       20.70      5.65 o
 -14   2  11       92.61      111.14     10.65 o
 -13   2  11        0.15        5.66      6.93 o
 -12   2  11       27.51       37.81      7.06 o
 -11   2  11       85.10       72.00      6.62 o
 -10   2  11      808.60      711.71     56.13 o
  -9   2  11     1975.60     1862.14    288.30 o
  -8   2  11      543.21      665.72     68.22 o
  -7   2  11      229.11      274.89     43.72 o
  -6   2  11       46.73       67.50      8.54 o
  -5   2  11     4064.39     4542.80    399.63 o
  -4   2  11     3118.27     3388.18    208.56 o
  -3   2  11      390.64      385.76     19.20 o
  -2   2  11     3237.54     3337.39    181.46 o
  -1   2  11      227.27      235.61     11.85 o
   0   2  11     2481.91     2571.37    126.08 o
   1   2  11     1031.42     1172.19     66.32 o
   2   2  11     1213.62     1162.79     94.60 o
   3   2  11      724.03      704.96     44.75 o
   4   2  11       35.69       46.40      9.49 o
   5   2  11      498.68      434.00     39.80 o
   6   2  11       53.63       70.55      4.09 o
   7   2  11      443.55      445.58     25.58 o
   8   2  11       85.57       98.33     13.81 o
   9   2  11       81.51      101.83     21.97 o
  10   2  11        5.30        3.71      5.57 o
  11   2  11        4.92       30.17      7.01 o
 -14   3  11      111.46      101.07      9.83 o
 -13   3  11        1.75       -0.82      8.70 o
 -12   3  11      798.69      719.53     32.46 o
 -11   3  11      182.17      177.89     22.36 o
 -10   3  11        1.09        2.08      6.90 o
  -9   3  11      118.64      149.02     40.41 o
  -8   3  11       68.51      104.51     13.17 o
  -7   3  11     3432.09     3939.54    450.21 o
  -6   3  11      582.43      604.38     59.74 o
  -5   3  11     1840.28     2040.31    186.00 o
  -4   3  11      180.51      160.05     10.44 o
  -3   3  11     2507.94     2456.73    190.45 o
  -2   3  11     4389.77     4683.93    341.38 o
  -1   3  11       10.84       37.39      9.53 o
   0   3  11     6093.00     6069.30    369.86 o
   1   3  11      574.01      578.20     41.88 o
   2   3  11      321.57      307.08     31.26 o
   3   3  11      120.54      150.00     15.21 o
   4   3  11     1705.90     1569.73    147.79 o
   5   3  11     2135.88     2093.66    175.74 o
   6   3  11       83.49       92.81     11.97 o
   7   3  11       87.85      101.49     13.67 o
   8   3  11        9.49       63.88     30.36 o
   9   3  11      136.05      143.07     20.99 o
  10   3  11       47.47       52.06      5.50 o
 -14   4  11       17.73       39.32      9.58 o
 -13   4  11      438.97      512.86     11.25 o
 -12   4  11       35.56       48.80      9.01 o
 -11   4  11      633.15      537.78      8.48 o
 -10   4  11      309.03      264.86      9.72 o
  -9   4  11      385.80      360.60     48.09 o
  -8   4  11     2069.76     2210.97    696.00 o
  -7   4  11       14.29       37.26      7.72 o
  -6   4  11     4441.06     5322.19    954.31 o
  -5   4  11     1458.37     1474.70    172.95 o
  -4   4  11       45.21       58.94      6.81 o
  -3   4  11     1527.69     1490.27    152.50 o
  -2   4  11     1124.69     1095.28    124.53 o
  -1   4  11    15368.25    13833.60   1303.72 o
   0   4  11     1033.15     1146.35     71.51 o
   1   4  11      280.96      292.12     34.14 o
   2   4  11       12.71       15.98      4.47 o
   3   4  11     2011.04     1994.79    196.82 o
   4   4  11     3279.80     3193.18    303.72 o
   5   4  11      358.57      353.95     35.65 o
   6   4  11      905.23      956.03    102.75 o
   7   4  11       50.72       49.40      8.24 o
   8   4  11      116.74      102.41      4.45 o
   9   4  11       37.20       32.86     15.63 o
  10   4  11       46.72       51.92      4.94 o
 -13   5  11       42.25       61.04      6.85 o
 -12   5  11      127.63      134.36      7.13 o
 -11   5  11      287.16      335.84     10.15 o
 -10   5  11       91.25      119.96      6.64 o
  -9   5  11      137.97      160.09      6.78 o
  -8   5  11      507.37      550.52     10.29 o
  -7   5  11      540.92      683.68     66.17 o
  -6   5  11      265.30      274.01     15.47 o
  -5   5  11       43.96      104.16     23.71 o
  -4   5  11     1496.50     1889.07     67.39 o
  -3   5  11     3439.64     3968.19    145.44 o
  -2   5  11     2042.70     2070.43     76.92 o
  -1   5  11       47.39       65.29     19.00 o
   0   5  11      836.56      800.71     83.06 o
   1   5  11     3506.20     4027.26    323.41 o
   2   5  11     1406.23     1451.15     99.63 o
   3   5  11      102.74      143.55     15.68 o
   4   5  11     1725.57     1658.26    176.48 o
   5   5  11      689.23      630.78     81.56 o
   6   5  11      336.39      298.74     28.55 o
   7   5  11        2.28       22.04      5.24 o
   8   5  11      242.73      247.74     28.53 o
   9   5  11       85.27       76.43     10.49 o
  10   5  11        3.65        9.63     19.50 o
 -13   6  11        0.88        7.74      6.64 o
 -12   6  11       11.95       16.72      6.35 o
 -11   6  11       13.49        9.94      8.77 o
 -10   6  11      608.98      559.32      8.55 o
  -9   6  11     1050.80      916.52      9.65 o
  -8   6  11      161.77      207.15      9.40 o
  -7   6  11        2.20       11.78      4.94 o
  -6   6  11      172.13      232.65     39.15 o
  -5   6  11     1644.86     1865.33     86.59 o
  -4   6  11     2770.71     2886.43     99.36 o
  -3   6  11     1075.23     1214.72     26.42 o
  -2   6  11      947.01     1059.42     33.23 o
  -1   6  11      131.40      140.13     12.54 o
   0   6  11     3891.77     3797.27    271.92 o
   1   6  11      835.66      801.57     73.63 o
   2   6  11     3444.42     3329.76    325.72 o
   3   6  11     1606.51     1487.20    209.22 o
   4   6  11       24.62       32.53      4.16 o
   5   6  11        7.34       12.38      8.20 o
   6   6  11       64.96       66.32     11.70 o
   7   6  11      738.52      720.75     83.98 o
   8   6  11       51.88       32.13      9.63 o
   9   6  11       30.97       44.76      4.96 o
 -12   7  11        5.91       24.74      9.26 o
 -11   7  11       68.62       60.76      6.64 o
 -10   7  11      154.02      122.94      9.51 o
  -9   7  11       34.21       17.25      9.33 o
  -8   7  11      380.43      320.93     10.19 o
  -7   7  11      161.86      182.18     40.30 o
  -6   7  11      364.65      321.76     47.75 o
  -5   7  11      242.77      190.85     15.82 o
  -4   7  11      630.60      653.40     13.83 o
  -3   7  11     1044.98     1063.15      9.95 o
  -2   7  11      244.56      321.47     39.10 o
  -1   7  11      259.40      231.57     26.91 o
   0   7  11       54.48      118.55     13.95 o
   1   7  11     1455.44     1368.58    108.14 o
   2   7  11      549.43      496.08     52.83 o
   3   7  11        1.86        7.76      4.11 o
   4   7  11        3.33       -4.84      5.45 o
   5   7  11      428.40      409.39     57.32 o
   6   7  11      198.10      175.18     27.29 o
   7   7  11        7.26       17.74      5.29 o
   8   7  11       72.43       84.10     16.18 o
 -11   8  11      132.51      119.78      7.28 o
 -10   8  11        3.66        0.39      9.09 o
  -9   8  11       15.44       39.04      9.19 o
  -8   8  11      392.85      381.73     10.04 o
  -7   8  11       33.62       18.48      6.94 o
  -6   8  11      324.66      349.27     31.93 o
  -5   8  11       43.32       81.89     11.96 o
  -4   8  11        0.03        4.82      4.53 o
  -3   8  11      645.50      672.01      6.11 o
  -2   8  11       44.04       62.42      7.54 o
  -1   8  11     1109.84     1295.88     93.60 o
   0   8  11      104.76      101.15     19.18 o
   1   8  11       34.17       40.00      8.72 o
   2   8  11       64.37       58.24     12.00 o
   3   8  11      129.53      134.05     18.68 o
   4   8  11      292.87      271.01     25.21 o
   5   8  11       24.28       36.36      9.65 o
   6   8  11      192.05      196.09     30.07 o
   7   8  11       17.67       33.67      8.49 o
  -9   9  11       84.79       89.19      9.48 o
  -8   9  11        5.93       14.69      6.57 o
  -7   9  11      304.38      254.71     10.01 o
  -6   9  11       71.90       60.39      9.26 o
  -5   9  11       52.87       57.07      5.80 o
  -4   9  11      152.33      122.32     41.03 o
  -3   9  11       41.98       53.31      4.74 o
  -2   9  11      715.43      774.75     72.77 o
  -1   9  11        6.18       12.52      4.30 o
   0   9  11      100.24       87.65      5.59 o
   1   9  11       16.97       -3.09      8.72 o
   2   9  11      155.22      139.12     14.01 o
   3   9  11      485.50      406.92     37.52 o
   4   9  11       13.90       29.77      8.85 o
   5   9  11      129.14      117.64     20.30 o
   6   9  11       14.03       11.73      4.98 o
  -8  10  11       99.24      117.51     10.11 o
  -7  10  11        6.78       21.05      6.67 o
  -6  10  11      227.05      205.84     29.50 o
  -5  10  11        4.29       11.40      8.62 o
  -4  10  11        9.64       26.17      5.83 o
  -3  10  11        7.30       21.22      4.69 o
  -2  10  11        9.79       13.92      7.93 o
  -1  10  11        0.38       -3.21      4.80 o
   0  10  11       64.77       80.21      8.68 o
   1  10  11       24.11       37.34      7.93 o
   2  10  11        0.20       -2.31      7.45 o
   3  10  11       51.32       39.91      8.72 o
   4  10  11        3.95        1.12      6.44 o
  -5  11  11      240.18      212.79      9.34 o
  -4  11  11        5.98       12.06      5.33 o
  -3  11  11        0.06        8.59      5.83 o
  -2  11  11      183.21      164.95     20.09 o
  -1  11  11       67.94       84.38     24.98 o
   0  11  11      174.51      137.99      6.61 o
   1  11  11      168.50      159.31      7.20 o
 -14   0  12      325.03      298.65     11.29 o
 -13   0  12        6.17       10.65      9.19 o
 -12   0  12     1315.59     1160.16     14.34 o
 -11   0  12     1249.98     1072.86     13.42 o
 -10   0  12       52.73       38.29      8.70 o
  -9   0  12      129.34      174.13     58.86 o
  -8   0  12     3142.23     4464.99   1438.53 o
  -7   0  12    14528.64    16911.59   4793.09 o
  -6   0  12       11.30       42.55      7.62 o
  -5   0  12    22702.01    23878.14   5034.83 o
  -4   0  12     8832.62     9486.36   1338.14 o
  -3   0  12      456.04      618.50     80.53 o
  -2   0  12        3.55       23.33      5.22 o
  -1   0  12    11260.24    10843.42    105.88 o
   0   0  12    12159.60    11938.49    105.53 o
   1   0  12      909.82      834.50     16.68 o
   2   0  12     4271.79     4123.68    101.96 o
   3   0  12        0.47       -1.10     12.72 o
   4   0  12      125.93      107.31     19.08 o
   5   0  12      499.12      445.97     47.06 o
   6   0  12      435.54      433.52     58.74 o
   7   0  12       63.63       70.62      8.94 o
   8   0  12      185.13      208.04      9.94 o
   9   0  12       11.60       31.51      6.71 o
  10   0  12      345.45      358.13     11.00 o
 -14   1  12       95.59       83.54      7.13 o
 -13   1  12      490.76      420.95      8.14 o
 -12   1  12      324.55      273.99     15.33 o
 -11   1  12      274.09      252.85     16.91 o
 -10   1  12     1633.37     1474.69     80.01 o
  -9   1  12     1339.39     2052.66    472.43 o
  -8   1  12      242.68      248.08     17.43 o
  -7   1  12     4242.32     4976.10    656.68 o
  -6   1  12    13557.04    14217.67   1565.74 o
  -5   1  12     4125.07     4740.18    355.69 o
  -4   1  12      709.22      624.66     40.03 o
  -3   1  12     5840.71     6059.08    443.32 o
  -2   1  12    10186.05    10042.29    220.72 o
  -1   1  12     1648.33     1840.96     75.47 o
   0   1  12     5431.47     5427.29    166.69 o
   1   1  12     8737.23     8282.26    267.54 o
   2   1  12     1736.72     1771.89     51.78 o
   3   1  12        4.40       10.89      3.95 o
   4   1  12      199.30      198.20      6.67 o
   5   1  12       85.43       78.44      6.71 o
   6   1  12        1.71       11.38      4.47 o
   7   1  12       78.75       78.54     12.08 o
   8   1  12       29.39       33.34      5.29 o
   9   1  12       51.46       66.56      8.00 o
  10   1  12        8.87        7.31      5.48 o
 -14   2  12        2.69        8.36      5.79 o
 -13   2  12        4.81       11.14      7.40 o
 -12   2  12       43.95       38.38      6.72 o
 -11   2  12      961.19      862.63     91.07 o
 -10   2  12     1362.26     1180.01    152.00 o
  -9   2  12     2247.61     2729.73    960.67 o
  -8   2  12     7651.33     8717.40   1366.75 o
  -7   2  12      500.98      691.55    130.14 o
  -6   2  12        3.47       41.40     13.97 o
  -5   2  12     2369.27     2497.85    169.59 o
  -4   2  12    15084.97    15623.93    954.50 o
  -3   2  12     4606.98     4923.55    247.95 o
  -2   2  12     9319.19     9614.29    515.91 o
  -1   2  12     4706.29     4851.73    220.33 o
   0   2  12      488.07      464.80     26.46 o
   1   2  12      538.32      564.77     23.41 o
   2   2  12      128.05      108.39      8.89 o
   3   2  12     3097.02     3008.32    153.93 o
   4   2  12       70.67      114.02      9.45 o
   5   2  12      725.17      781.94     53.22 o
   6   2  12      163.77      121.81     10.18 o
   7   2  12       95.78       93.22      5.27 o
   8   2  12       96.43       85.15      5.53 o
   9   2  12       12.29       32.96      7.61 o
  10   2  12        8.25       18.35      5.53 o
 -14   3  12      115.27       99.66      9.80 o
 -13   3  12      116.58       87.15      8.67 o
 -12   3  12       65.05       70.22     10.13 o
 -11   3  12       92.77       89.52     11.06 o
 -10   3  12     1503.82     1316.47    190.70 o
  -9   3  12     3051.43     2456.15    413.83 o
  -8   3  12      579.07      672.00    131.26 o
  -7   3  12     3315.95     3564.40    486.22 o
  -6   3  12     1309.09     1491.56    143.54 o
  -5   3  12     4260.02     4468.03    417.44 o
  -4   3  12       73.82       66.62      5.62 o
  -3   3  12    10432.77    10073.37    892.14 o
  -2   3  12     2937.47     3116.37    212.62 o
  -1   3  12      543.03      479.88     23.42 o
   0   3  12      177.59      199.75     13.96 o
   1   3  12      888.12      903.49     64.17 o
   2   3  12     2396.26     2167.99    150.70 o
   3   3  12        3.24       11.83      5.38 o
   4   3  12      693.02      685.05     79.25 o
   5   3  12       12.55        9.62      5.06 o
   6   3  12      456.18      420.39     39.94 o
   7   3  12        7.80       17.39      8.58 o
   8   3  12       49.80       55.64     10.73 o
   9   3  12        7.24        9.79      5.30 o
  10   3  12       17.18       10.62      6.07 o
 -13   4  12       35.07       44.72      9.37 o
 -12   4  12      177.45      141.82      9.72 o
 -11   4  12      243.38      174.96      7.13 o
 -10   4  12       17.61       26.42      5.35 o
  -9   4  12        7.27        7.58      6.52 o
  -8   4  12     1008.06     1450.54    326.68 o
  -7   4  12     3361.91     3607.89    576.05 o
  -6   4  12      265.32      295.02     34.19 o
  -5   4  12     2348.80     2812.03    439.70 o
  -4   4  12     1168.56     1382.88    151.80 o
  -3   4  12       27.98       33.23      6.83 o
  -2   4  12       13.72       25.15      6.32 o
  -1   4  12     3798.03     3767.00    344.77 o
   0   4  12     1218.55     1475.02    111.02 o
   1   4  12      445.87      437.85     34.52 o
   2   4  12      973.25     1090.76     92.65 o
   3   4  12       84.22       73.94     11.93 o
   4   4  12       61.78       47.22      4.02 o
   5   4  12        3.17       20.17      9.81 o
   6   4  12       36.67       51.12      7.34 o
   7   4  12       18.93       18.84      5.61 o
   8   4  12      140.81      153.60     12.76 o
   9   4  12        0.47        4.79     15.12 o
 -13   5  12      261.74      206.76     10.22 o
 -12   5  12      462.43      361.50     10.68 o
 -11   5  12      197.01      161.41      9.65 o
 -10   5  12        3.93       14.76      6.25 o
  -9   5  12        4.14       15.90      8.80 o
  -8   5  12      892.96     1061.05    443.42 o
  -7   5  12        1.52        6.99      5.07 o
  -6   5  12     5104.24     5577.20    395.53 o
  -5   5  12        7.39       18.00      9.95 o
  -4   5  12     1463.03     1783.51    152.26 o
  -3   5  12      122.77      110.80      8.45 o
  -2   5  12       83.19      101.51      9.22 o
  -1   5  12      304.34      370.25     14.14 o
   0   5  12     1458.63     1455.06    107.63 o
   1   5  12     1049.33     1143.69     91.43 o
   2   5  12     1502.78     1337.21     96.62 o
   3   5  12      531.36      569.58     67.05 o
   4   5  12       36.80       39.15      6.96 o
   5   5  12       11.60       18.74      9.20 o
   6   5  12      100.85       89.67     20.78 o
   7   5  12      435.35      413.14     43.84 o
   8   5  12        0.63        4.00      6.20 o
   9   5  12      437.13      448.45     29.19 o
 -12   6  12       64.14       79.64      9.51 o
 -11   6  12       78.50       82.94      6.74 o
 -10   6  12      126.07      113.25      9.26 o
  -9   6  12       38.31       31.48      6.74 o
  -8   6  12       27.06       50.08      8.87 o
  -7   6  12      235.79      209.09     19.60 o
  -6   6  12      263.69      350.16     13.19 o
  -5   6  12      102.66      203.13     57.25 o
  -4   6  12       99.90      146.12      5.80 o
  -3   6  12      126.77      122.05      4.61 o
  -2   6  12      821.23      966.30     60.32 o
  -1   6  12      301.88      342.76     12.72 o
   0   6  12       20.45      108.43     44.49 o
   1   6  12      927.59      904.67     90.73 o
   2   6  12      431.60      423.91     41.38 o
   3   6  12       36.81       46.22     11.96 o
   4   6  12     1013.21      897.21     96.50 o
   5   6  12      322.66      327.54     50.42 o
   6   6  12        4.20        2.71     13.67 o
   7   6  12      147.81      168.83     16.06 o
   8   6  12      147.34      136.04     15.96 o
 -11   7  12      727.44      701.78     11.50 o
 -10   7  12       19.97       19.70      8.94 o
  -9   7  12      368.01      381.59     10.33 o
  -8   7  12       27.24       70.87      8.94 o
  -7   7  12        3.76       12.67      5.78 o
  -6   7  12      602.61      717.44     49.99 o
  -5   7  12       82.95      103.76      5.43 o
  -4   7  12      201.20      235.86      7.39 o
  -3   7  12      684.69      842.09     35.44 o
  -2   7  12        4.21        5.28      4.85 o
  -1   7  12     2572.94     2744.67    246.96 o
   0   7  12      135.76      132.58      8.81 o
   1   7  12      329.49      356.64     41.54 o
   2   7  12       65.02       70.60      9.25 o
   3   7  12      678.92      600.86     85.71 o
   4   7  12      751.99      670.16    100.27 o
   5   7  12      282.51      271.33     31.00 o
   6   7  12      997.85      912.91     89.78 o
   7   7  12        5.26       10.87      3.84 o
 -10   8  12      184.01      136.10      7.49 o
  -9   8  12       39.33       37.09      6.85 o
  -8   8  12       66.74       37.51      6.39 o
  -7   8  12        9.18        8.28      6.46 o
  -6   8  12       37.47       45.14     14.26 o
  -5   8  12      150.53      161.33     12.35 o
  -4   8  12       29.15       33.64      5.31 o
  -3   8  12       53.01       68.29      5.32 o
  -2   8  12     1038.52      937.56      6.26 o
  -1   8  12        4.97       12.55      8.38 o
   0   8  12      711.06      662.38     32.38 o
   1   8  12      324.49      300.79     25.43 o
   2   8  12       19.06       19.28      4.56 o
   3   8  12       16.26       28.44      9.90 o
   4   8  12      693.23      688.40     66.31 o
   5   8  12      539.10      437.70     46.38 o
   6   8  12        5.92       13.62      5.55 o
  -9   9  12        0.23       19.38      6.57 o
  -8   9  12      106.61      119.42     10.08 o
  -7   9  12        0.16        7.37      8.37 o
  -6   9  12       26.57       37.53      6.55 o
  -5   9  12      118.63      139.27      6.34 o
  -4   9  12      205.51      217.56      7.15 o
  -3   9  12      145.55      177.72      5.13 o
  -2   9  12      254.16      245.35     27.84 o
  -1   9  12        2.40       19.38      7.18 o
   0   9  12      231.80      212.37      7.25 o
   1   9  12       82.77       96.85      5.71 o
   2   9  12      663.08      630.10     62.62 o
   3   9  12      434.64      380.81     37.58 o
   4   9  12       21.98       33.90      8.61 o
   5   9  12       39.87       59.88     15.35 o
  -7  10  12      199.44      189.34     10.43 o
  -6  10  12        0.78       -6.59      6.59 o
  -5  10  12      241.55      174.23     22.13 o
  -4  10  12      214.77      213.68     27.79 o
  -3  10  12      241.28      195.04     12.15 o
  -2  10  12        6.20       18.66      7.15 o
  -1  10  12        1.42        6.96      4.83 o
   0  10  12        7.28       12.52      6.50 o
   1  10  12      455.03      374.12     36.69 o
   2  10  12       68.79       32.07      4.94 o
   3  10  12      366.27      282.99     40.53 o
 -14   1  13       22.93       31.05      7.37 o
 -13   1  13      325.37      284.35      9.65 o
 -12   1  13      103.18       90.82      5.53 o
 -11   1  13       60.64       63.14      6.17 o
 -10   1  13      138.88      119.43      8.68 o
  -9   1  13      364.33      442.94     82.08 o
  -8   1  13      458.34      528.73     76.04 o
  -7   1  13     1247.11     1416.23    199.29 o
  -6   1  13       84.28      110.35     11.30 o
  -5   1  13      216.26      260.94     30.00 o
  -4   1  13      767.70      772.28     56.93 o
  -3   1  13      623.98      691.72     29.72 o
  -2   1  13     3001.54     2898.58    115.44 o
  -1   1  13      622.98      730.69     14.63 o
   0   1  13      233.73      232.87     13.47 o
   1   1  13       39.75       38.83      4.59 o
   2   1  13        9.02       25.49     12.09 o
   3   1  13     1552.72     1449.72     54.99 o
   4   1  13       34.69       76.95     10.01 o
   5   1  13      365.12      360.78     13.49 o
   6   1  13        1.56       28.09     14.68 o
   7   1  13        5.77       22.95      6.80 o
   8   1  13      127.75      140.54      6.77 o
   9   1  13        0.22       -4.74      4.74 o
  10   1  13        2.48       -9.90      9.90 o
 -14   2  13       90.09       85.14     12.69 o
 -13   2  13       97.22       82.87      6.83 o
 -12   2  13      272.83      213.91      6.99 o
 -11   2  13       35.21       50.70     15.15 o
 -10   2  13       76.06       84.96     15.97 o
  -9   2  13        6.39       33.56     12.37 o
  -8   2  13     1617.14     1953.85    322.07 o
  -7   2  13     1976.24     2131.41    291.27 o
  -6   2  13       28.09       44.51      4.49 o
  -5   2  13      168.24      204.18     17.17 o
  -4   2  13      198.08      211.87      9.99 o
  -3   2  13     2403.36     2558.32    130.56 o
  -2   2  13     1224.52     1251.16     44.93 o
  -1   2  13      202.94      196.46     14.01 o
   0   2  13     1891.04     1923.82     66.83 o
   1   2  13      348.04      351.35     14.05 o
   2   2  13     1376.75     1283.62     60.70 o
   3   2  13       90.49      104.72      8.68 o
   4   2  13      737.82      732.08     55.55 o
   5   2  13      247.91      251.14     24.14 o
   6   2  13       13.88       25.94      5.48 o
   7   2  13       45.87       47.19     12.32 o
   8   2  13       29.53       40.46      7.47 o
   9   2  13      154.35      155.30     15.74 o
 -14   3  13       42.85       46.17      9.65 o
 -13   3  13       77.00       75.24      6.25 o
 -12   3  13      402.69      371.25     16.40 o
 -11   3  13        3.38        9.45      6.76 o
 -10   3  13     1130.22     1028.99    143.54 o
  -9   3  13      290.05      296.44     49.71 o
  -8   3  13       14.48       29.14      5.31 o
  -7   3  13       29.49       50.63      9.29 o
  -6   3  13      520.94      509.51     55.26 o
  -5   3  13     4311.60     4542.43    405.98 o
  -4   3  13      203.92      208.09     22.25 o
  -3   3  13      383.17      397.32     32.81 o
  -2   3  13      539.02      473.01     32.09 o
  -1   3  13     1227.36     1103.12     54.06 o
   0   3  13     1820.17     1786.21    114.74 o
   1   3  13       80.50       76.50      9.65 o
   2   3  13     1701.66     1711.73    131.67 o
   3   3  13      183.31      195.75     15.21 o
   4   3  13      190.39      154.59     24.74 o
   5   3  13       20.82       27.08     13.01 o
   6   3  13      190.07      177.65     21.75 o
   7   3  13      263.64      280.17     19.95 o
   8   3  13       14.09       12.56      6.95 o
   9   3  13        0.13        5.13      6.97 o
 -13   4  13       27.30       30.91      9.26 o
 -12   4  13       94.89       76.27      9.44 o
 -11   4  13     1285.19     1078.47     71.97 o
 -10   4  13      233.24      190.81     11.69 o
  -9   4  13      641.03      511.11    173.95 o
  -8   4  13      524.80      601.05     89.97 o
  -7   4  13     1905.60     1970.02    286.86 o
  -6   4  13     2185.68     2211.65    261.90 o
  -5   4  13      116.08      122.04     15.67 o
  -4   4  13     4244.70     4176.27    465.52 o
  -3   4  13     1031.10     1256.17    160.67 o
  -2   4  13       44.40       90.06     16.31 o
  -1   4  13      330.60      357.30     34.71 o
   0   4  13      769.50      777.50     60.47 o
   1   4  13     3817.82     3914.04    217.54 o
   2   4  13      215.48      264.90     21.20 o
   3   4  13       17.81       40.87      9.22 o
   4   4  13       55.27       49.13      4.85 o
   5   4  13      448.50      444.25     47.75 o
   6   4  13      828.67      702.93     89.39 o
   7   4  13       81.26       98.62      6.56 o
   8   4  13       75.89       93.70      9.11 o
   9   4  13       28.00       22.12      5.60 o
 -13   5  13      136.06      137.13     10.01 o
 -12   5  13      167.58      197.11      9.97 o
 -11   5  13        0.94       10.33      6.18 o
 -10   5  13      239.53      188.66      7.20 o
  -9   5  13     1144.17     1026.33     10.22 o
  -8   5  13      394.26      515.97     59.89 o
  -7   5  13       58.67       99.94      7.42 o
  -6   5  13     1823.31     2048.59    129.96 o
  -5   5  13     1327.69     1449.46     58.97 o
  -4   5  13      487.59      600.20     14.68 o
  -3   5  13       18.32       19.28      5.02 o
  -2   5  13      739.28      889.09      8.91 o
  -1   5  13     1193.49     1312.34     27.68 o
   0   5  13      188.72      159.90     17.67 o
   1   5  13        0.96        1.84      7.36 o
   2   5  13       79.34       80.47     15.14 o
   3   5  13      394.22      410.16     43.37 o
   4   5  13      398.59      360.58     43.67 o
   5   5  13       12.48       18.63     10.35 o
   6   5  13       77.01       79.43      8.15 o
   7   5  13      111.53      123.35     14.62 o
   8   5  13       61.26       61.03      7.27 o
 -12   6  13      225.59      190.12     10.22 o
 -11   6  13       49.41       49.40      9.30 o
 -10   6  13      198.74      192.96      9.87 o
  -9   6  13       75.01       87.30      9.12 o
  -8   6  13     1321.07     1366.87    548.96 o
  -7   6  13     1173.96     1329.18    131.92 o
  -6   6  13        5.58       12.68      8.74 o
  -5   6  13        3.89       18.89      9.23 o
  -4   6  13       81.86      104.91      7.10 o
  -3   6  13     1967.85     2186.40     72.37 o
  -2   6  13      685.91      737.94     21.87 o
  -1   6  13      829.64      842.37     35.61 o
   0   6  13      174.50      204.68     11.31 o
   1   6  13       10.36       13.11      5.30 o
   2   6  13      758.51      694.36     70.41 o
   3   6  13      221.90      183.39     22.26 o
   4   6  13      506.75      489.75     52.43 o
   5   6  13      147.00      152.68     17.41 o
   6   6  13        3.55        9.03      5.38 o
   7   6  13      100.01      109.09     15.48 o
 -11   7  13       17.37       15.44      6.78 o
 -10   7  13       40.50       20.05      9.30 o
  -9   7  13      364.03      297.05     10.15 o
  -8   7  13      193.25      205.10    184.65 o
  -7   7  13      346.25      304.81     87.55 o
  -6   7  13      727.73      747.45     88.67 o
  -5   7  13      168.32      230.11     14.00 o
  -4   7  13      259.17      255.51      7.72 o
  -3   7  13        0.04       11.78      3.86 o
  -2   7  13      259.19      280.78     20.10 o
  -1   7  13      309.71      327.04     23.53 o
   0   7  13       19.93       38.79      8.02 o
   1   7  13       54.97       47.41      5.48 o
   2   7  13       28.75       50.91      3.84 o
   3   7  13      447.18      358.21     48.40 o
   4   7  13      156.64      154.28      9.52 o
   5   7  13        6.88       18.63      4.26 o
   6   7  13        1.25       11.31      9.73 o
 -10   8  13        0.29        3.48      9.58 o
  -9   8  13      133.19      143.59     10.08 o
  -8   8  13        0.15        2.63      9.33 o
  -7   8  13        3.42       13.72      6.40 o
  -6   8  13      225.36      267.18     21.74 o
  -5   8  13       64.26      108.40     10.16 o
  -4   8  13      390.29      449.93     26.49 o
  -3   8  13        0.38       15.57      4.61 o
  -2   8  13       22.80       31.48      7.07 o
  -1   8  13      114.64      138.20      9.95 o
   0   8  13       57.78       63.45      4.77 o
   1   8  13      237.54      274.94     24.01 o
   2   8  13        5.86        7.04      4.65 o
   3   8  13        4.46       12.27      7.62 o
   4   8  13        6.64       13.15     16.92 o
   5   8  13       48.34       55.02      5.62 o
  -8   9  13       81.57       77.65     10.11 o
  -7   9  13        1.10       16.16      7.27 o
  -6   9  13       46.82       48.90     12.23 o
  -5   9  13      217.14      170.87     36.41 o
  -4   9  13        9.38       18.48      6.04 o
  -3   9  13       62.54       61.83      5.72 o
  -2   9  13      109.61       98.00      9.84 o
  -1   9  13       19.74       11.31      4.23 o
   0   9  13      231.23      222.36     21.62 o
   1   9  13        3.03       11.62      6.08 o
   2   9  13       27.79       31.32      4.84 o
   3   9  13        2.44        1.58     10.77 o
   4   9  13       29.85       14.48      8.16 o
  -6  10  13       69.98       76.92     10.74 o
  -5  10  13        6.39       -0.24      6.19 o
  -4  10  13       17.46       11.08      4.85 o
  -3  10  13        2.19        8.92      7.06 o
  -2  10  13        0.52       12.77     10.21 o
  -1  10  13        0.08       -6.45      6.45 o
   0  10  13       82.76       65.65     11.30 o
   1  10  13       60.37       88.11     30.79 o
 -14   0  14        0.51       -9.90      9.90 o
 -13   0  14      158.33      113.99      9.87 o
 -12   0  14       64.68       68.25      9.09 o
 -11   0  14      234.97      201.65      9.76 o
 -10   0  14     2179.04     1744.35    919.70 o
  -9   0  14      724.36      780.71    157.31 o
  -8   0  14       68.28       66.83     14.09 o
  -7   0  14        4.93       18.95     26.92 o
  -6   0  14      570.53      663.14    145.35 o
  -5   0  14     9332.79     9586.95   1158.14 o
  -4   0  14      202.09      269.45     17.16 o
  -3   0  14     5201.27     5153.75    378.96 o
  -2   0  14     5304.10     5876.95    550.73 o
  -1   0  14     3657.10     4040.40    513.77 o
   0   0  14     5211.73     5553.75    222.08 o
   1   0  14     2121.95     1829.93     10.00 o
   2   0  14     8735.94     8226.60    335.96 o
   3   0  14      509.14      526.18     37.10 o
   4   0  14      566.90      636.74     17.34 o
   5   0  14      708.94      705.18     68.26 o
   6   0  14     1202.25     1162.06     63.63 o
   7   0  14      138.44      101.93      9.19 o
   8   0  14      363.29      358.34      8.20 o
   9   0  14      109.30      121.55      9.97 o
 -14   1  14       89.39       84.26      7.99 o
 -13   1  14       96.44       82.40      7.07 o
 -12   1  14       14.45       12.51      6.32 o
 -11   1  14       23.04       18.56      6.28 o
 -10   1  14        2.05        6.89      4.55 o
  -9   1  14      183.03      202.87     31.47 o
  -8   1  14      326.78      372.44     50.94 o
  -7   1  14      873.82     1003.80    112.76 o
  -6   1  14      978.10     1139.31    108.22 o
  -5   1  14      494.46      501.51     53.54 o
  -4   1  14     5918.02     6041.40    402.29 o
  -3   1  14     4805.10     5324.89    148.64 o
  -2   1  14      134.04      201.29     10.44 o
  -1   1  14     1473.01     1525.04     53.35 o
   0   1  14     9284.38     9041.71    329.19 o
   1   1  14     3601.72     3707.81    102.45 o
   2   1  14      291.91      252.57     19.59 o
   3   1  14     3480.31     3386.94    173.15 o
   4   1  14     1934.45     1908.54     95.16 o
   5   1  14      220.05      221.73     13.61 o
   6   1  14      167.94      176.59      6.63 o
   7   1  14      527.56      519.71     36.26 o
   8   1  14      134.53      129.27      8.85 o
   9   1  14       11.10       14.73      5.63 o
 -13   2  14       19.77       31.25      7.86 o
 -12   2  14      279.15      226.30      6.21 o
 -11   2  14       67.54       56.56      8.64 o
 -10   2  14        3.54        1.14      5.88 o
  -9   2  14      568.70      654.62    141.64 o
  -8   2  14     1480.04     1749.22    260.64 o
  -7   2  14      335.45      379.33     44.97 o
  -6   2  14     2228.73     2312.03    201.68 o
  -5   2  14      248.43      263.84     27.22 o
  -4   2  14      749.04      820.32     54.69 o
  -3   2  14       36.42       44.32      5.83 o
  -2   2  14     8524.80     8366.43    424.38 o
  -1   2  14     7812.36     7978.11    382.20 o
   0   2  14      352.23      326.08     15.35 o
   1   2  14      845.14      881.99     39.05 o
   2   2  14     1410.64     1362.50     55.59 o
   3   2  14     1507.31     1405.33     62.64 o
   4   2  14       57.48       53.19      5.36 o
   5   2  14     2906.64     2800.13    209.38 o
   6   2  14      551.48      572.98     38.48 o
   7   2  14       70.13       71.30      7.46 o
   8   2  14       30.39       38.32      8.85 o
   9   2  14       19.57       15.02      7.42 o
 -13   3  14       25.55       25.65      5.96 o
 -12   3  14       10.50       12.81      7.02 o
 -11   3  14      137.01      137.01     20.39 o
 -10   3  14        1.89        8.95      6.92 o
  -9   3  14      615.77      656.17    100.85 o
  -8   3  14      121.07      122.85     17.36 o
  -7   3  14     1638.75     1710.81    244.01 o
  -6   3  14       43.53       61.70      7.59 o
  -5   3  14       20.38       20.80      3.78 o
  -4   3  14      384.87      437.43     39.06 o
  -3   3  14     4872.72     4976.79    440.77 o
  -2   3  14     1291.03     1462.44     99.42 o
  -1   3  14     4185.49     4063.64    272.99 o
   0   3  14     2377.75     2699.19    229.30 o
   1   3  14      247.00      276.09     14.69 o
   2   3  14        0.97       15.97      5.27 o
   3   3  14      831.17      836.20     88.36 o
   4   3  14     1796.72     1731.98    119.72 o
   5   3  14        1.07       20.36      6.97 o
   6   3  14      303.42      317.44     35.64 o
   7   3  14      175.94      199.72     17.22 o
   8   3  14        3.06        8.37      6.11 o
 -13   4  14      218.11      171.74      7.81 o
 -12   4  14       15.06        8.98      9.09 o
 -11   4  14       85.15       91.70      9.30 o
 -10   4  14       16.92       13.94      6.97 o
  -9   4  14        7.79       18.80      6.23 o
  -8   4  14       87.09       72.15     15.12 o
  -7   4  14      949.11     1036.96    118.84 o
  -6   4  14       10.05       14.38      3.98 o
  -5   4  14     1519.34     1800.64    217.02 o
  -4   4  14      229.22      234.85     24.20 o
  -3   4  14      341.09      390.48     37.41 o
  -2   4  14      604.67      605.69     41.48 o
  -1   4  14      879.98      871.48     59.57 o
   0   4  14      569.70      607.51     30.94 o
   1   4  14     1254.29     1318.18     58.34 o
   2   4  14     1524.15     1637.37    129.18 o
   3   4  14       30.08       35.44      3.89 o
   4   4  14      474.08      473.43     46.10 o
   5   4  14      229.14      221.48     28.73 o
   6   4  14      188.95      170.93     27.04 o
   7   4  14       10.58       18.20      4.32 o
   8   4  14      159.24      149.94     14.20 o
 -12   5  14      201.24      185.43     10.01 o
 -11   5  14       46.02       61.33      9.05 o
 -10   5  14       99.45       95.36      9.19 o
  -9   5  14       12.91        6.31      4.38 o
  -8   5  14      369.00      506.25     33.30 o
  -7   5  14       71.52       89.10      8.14 o
  -6   5  14     2123.25     2866.77    375.43 o
  -5   5  14      672.75      717.12     24.01 o
  -4   5  14     1811.53     2150.59    119.87 o
  -3   5  14      233.24      265.43      5.28 o
  -2   5  14       91.84       98.37      4.77 o
  -1   5  14      472.66      459.04     11.93 o
   0   5  14      332.56      344.04     16.52 o
   1   5  14     1858.43     1866.35    155.02 o
   2   5  14      135.90      117.57      5.66 o
   3   5  14      477.87      494.35     60.94 o
   4   5  14        5.65       12.52      4.64 o
   5   5  14        1.09       -3.45      4.07 o
   6   5  14       15.02       15.06      4.53 o
   7   5  14       56.38       53.85      8.07 o
 -11   6  14      175.33      167.05     10.26 o
 -10   6  14      286.71      279.06      7.88 o
  -9   6  14       20.51       30.13      9.01 o
  -8   6  14      204.91      273.55     31.49 o
  -7   6  14      389.34      423.67     20.81 o
  -6   6  14      213.20      263.26     36.90 o
  -5   6  14       16.79       12.23      6.09 o
  -4   6  14      776.57      948.32     22.90 o
  -3   6  14      108.08      138.66     10.03 o
  -2   6  14        3.39       36.72      9.32 o
  -1   6  14      244.42      308.49     10.05 o
   0   6  14      128.68      109.22      7.46 o
   1   6  14       29.98       40.04      4.28 o
   2   6  14      221.24      211.11     27.34 o
   3   6  14       28.43       32.56      7.36 o
   4   6  14       43.71       29.03     11.78 o
   5   6  14      106.09      115.62     14.30 o
   6   6  14       20.66       18.21      6.83 o
   7   6  14       54.01       64.34      9.83 o
 -10   7  14       14.12        8.34      6.99 o
  -9   7  14     1103.48     1041.87     12.60 o
  -8   7  14       72.85       80.18     10.79 o
  -7   7  14       36.57       59.55      8.78 o
  -6   7  14       28.33       24.73      4.88 o
  -5   7  14      357.11      400.83     18.35 o
  -4   7  14     1038.41     1097.12     18.74 o
  -3   7  14      468.98      593.11     54.25 o
  -2   7  14     1495.83     1728.14     92.16 o
  -1   7  14        3.30       16.77      4.67 o
   0   7  14       63.74       72.81      6.98 o
   1   7  14       66.90       56.99      4.75 o
   2   7  14       84.91       98.07     11.16 o
   3   7  14       28.32       34.24      8.98 o
   4   7  14      124.80      125.50     11.33 o
   5   7  14        5.50        0.84      4.69 o
   6   7  14      254.99      256.70      8.70 o
  -9   8  14       46.53       29.53      9.94 o
  -8   8  14      209.76      199.42    111.49 o
  -7   8  14      345.09      348.36     60.48 o
  -6   8  14      150.07      238.84     44.74 o
  -5   8  14       20.35       12.09      5.56 o
  -4   8  14      214.96      247.14     11.44 o
  -3   8  14      706.26      680.93     27.02 o
  -2   8  14        2.32       18.11     11.31 o
  -1   8  14       28.20       30.69      4.66 o
   0   8  14        2.81       21.60      5.98 o
   1   8  14       30.74       34.92      9.59 o
   2   8  14       29.53       20.05      4.69 o
   3   8  14       45.02       63.73     13.39 o
   4   8  14       18.96        9.54      8.92 o
  -7   9  14       41.75       33.40     10.93 o
  -6   9  14      353.76      425.86     49.97 o
  -5   9  14      374.69      405.09      6.19 o
  -4   9  14        7.90        1.51     10.02 o
  -3   9  14        0.89        4.26      6.33 o
  -2   9  14        3.19        9.98      5.48 o
  -1   9  14      182.78      205.91     10.97 o
   0   9  14       15.48       22.50      5.45 o
   1   9  14       35.15       55.42     15.98 o
   2   9  14       47.78       44.23     10.32 o
  -3  10  14        0.07        3.13     14.30 o
  -2  10  14      112.25       91.94      7.83 o
  -1  10  14        1.79        2.45      9.90 o
 -13   1  15       39.96       24.92      6.96 o
 -12   1  15       17.00       14.42      8.45 o
 -11   1  15      376.40      304.36     16.34 o
 -10   1  15       44.16       74.91     18.30 o
  -9   1  15        6.29       22.42      7.24 o
  -8   1  15      136.56      164.26     25.44 o
  -7   1  15     1020.84     1136.55    171.60 o
  -6   1  15      404.46      513.87     55.96 o
  -5   1  15      809.98      758.05     66.10 o
  -4   1  15       84.16      110.94      7.05 o
  -3   1  15       28.74       65.10     15.70 o
  -2   1  15      866.75      810.07     31.74 o
  -1   1  15        0.43       17.03      7.67 o
   0   1  15      958.59      904.43     26.77 o
   1   1  15        1.05        6.51      4.85 o
   2   1  15       46.23       58.28      4.26 o
   3   1  15       47.89       48.19      7.93 o
   4   1  15        2.72        9.27      4.58 o
   5   1  15      245.44      216.69     15.25 o
   6   1  15        0.99        9.86      5.31 o
   7   1  15       20.90       12.67      5.38 o
   8   1  15        0.55        8.10      6.69 o
 -13   2  15       97.48       91.44     10.98 o
 -12   2  15      176.13      142.19      7.67 o
 -11   2  15       13.83        0.44      6.42 o
 -10   2  15      227.89      250.72     36.87 o
  -9   2  15      212.59      235.11     24.88 o
  -8   2  15      486.03      518.89     56.29 o
  -7   2  15       23.62       38.90      6.52 o
  -6   2  15     1540.34     1530.09    137.97 o
  -5   2  15     1737.65     1835.85    236.26 o
  -4   2  15        0.57       16.53      9.94 o
  -3   2  15       11.42       20.41      5.21 o
  -2   2  15      244.97      223.57     14.91 o
  -1   2  15      512.76      459.79     23.11 o
   0   2  15      330.43      344.50     20.86 o
   1   2  15      209.69      218.35     11.85 o
   2   2  15      171.37      165.94     12.28 o
   3   2  15       68.53       73.04      6.88 o
   4   2  15      168.88      143.88     22.02 o
   5   2  15        5.61        6.45      6.43 o
   6   2  15      153.05      145.82     18.49 o
   7   2  15       24.19       52.37     21.28 o
   8   2  15        5.41       33.36     20.66 o
 -13   3  15       21.58       12.84      7.33 o
 -12   3  15       32.82       28.86      5.43 o
 -11   3  15      152.71      154.01     15.79 o
 -10   3  15      681.13      527.32    180.98 o
  -9   3  15        1.98        2.48      4.94 o
  -8   3  15     1020.56     1136.20    154.87 o
  -7   3  15      553.95      604.03     92.09 o
  -6   3  15      211.79      240.62     26.67 o
  -5   3  15      111.64      151.16      7.50 o
  -4   3  15     1379.70     1377.88    129.57 o
  -3   3  15     3654.04     3713.55    252.78 o
  -2   3  15      159.11      171.78     15.50 o
  -1   3  15      159.47      171.77     11.06 o
   0   3  15      501.39      437.44     19.04 o
   1   3  15      680.20      604.81     48.20 o
   2   3  15      482.83      504.03     30.49 o
   3   3  15      137.80      125.33      8.18 o
   4   3  15      237.86      247.59     30.47 o
   5   3  15       51.83       60.05      9.92 o
   6   3  15       73.15       63.39     10.36 o
   7   3  15       10.53       29.90     10.94 o
 -12   4  15        7.26       10.91      5.85 o
 -11   4  15       17.79       12.85      7.14 o
 -10   4  15      206.08      167.50     30.10 o
  -9   4  15     1646.14     1810.76    328.54 o
  -8   4  15      206.82      213.80     23.92 o
  -7   4  15      345.41      353.01     48.75 o
  -6   4  15      344.11      370.58     43.98 o
  -5   4  15     1777.69     1726.70    218.74 o
  -4   4  15     1897.96     1790.94    175.58 o
  -3   4  15      148.77      141.77     17.08 o
  -2   4  15     2448.98     2483.67    216.33 o
  -1   4  15      704.41      677.99     57.64 o
   0   4  15      277.49      273.76     10.82 o
   1   4  15       19.22       26.81      8.14 o
   2   4  15      818.84      810.58     58.00 o
   3   4  15     1175.26     1166.99     71.51 o
   4   4  15       26.63       40.57      4.66 o
   5   4  15       60.89       75.13      4.86 o
   6   4  15        3.20       -7.79      9.17 o
   7   4  15       95.06       95.97      9.58 o
 -11   5  15      197.04      149.91     10.04 o
 -10   5  15      111.43       93.16      6.78 o
  -9   5  15        0.51       21.88     11.21 o
  -8   5  15      408.20      423.62     52.08 o
  -7   5  15     1190.78     1374.95     86.23 o
  -6   5  15      535.66      564.57     49.36 o
  -5   5  15        3.42       29.02     10.54 o
  -4   5  15     1396.25     1534.53     77.39 o
  -3   5  15     1635.72     1529.75     48.48 o
  -2   5  15      849.01     1052.84     69.39 o
  -1   5  15        6.77       -4.18      4.18 o
   0   5  15     1012.69     1146.86     26.53 o
   1   5  15     1253.70     1210.15     98.67 o
   2   5  15       93.50       83.81     13.36 o
   3   5  15       29.94       22.42      6.49 o
   4   5  15      135.92      111.45      6.60 o
   5   5  15      138.99      163.35     21.59 o
   6   5  15       22.99       17.84      4.83 o
 -11   6  15       46.67       44.61      9.87 o
 -10   6  15      183.13      201.44     10.01 o
  -9   6  15      105.99       97.28      9.48 o
  -8   6  15      393.48      490.85     96.61 o
  -7   6  15      144.75      141.22      8.17 o
  -6   6  15     1305.60     1384.21     95.20 o
  -5   6  15      904.64     1017.78     37.22 o
  -4   6  15       83.80       92.99     11.08 o
  -3   6  15        2.05       14.40      6.50 o
  -2   6  15      284.39      346.18     38.33 o
  -1   6  15     2293.33     2464.34     51.05 o
   0   6  15      186.47      197.95     18.92 o
   1   6  15      265.45      297.23     10.97 o
   2   6  15      172.21      202.21     10.96 o
   3   6  15       61.57       59.64      3.88 o
   4   6  15      188.44      160.06     19.50 o
   5   6  15        0.08       14.97     10.29 o
   6   6  15      117.69      126.41     12.00 o
 -10   7  15       33.05       25.20      9.76 o
  -9   7  15        0.06       29.00      9.76 o
  -8   7  15       24.74       24.25     15.59 o
  -7   7  15      583.45      648.04     62.04 o
  -6   7  15      606.56      603.28     22.90 o
  -5   7  15      131.81      123.03     16.45 o
  -4   7  15      208.65      233.89     10.53 o
  -3   7  15      262.20      359.81     23.08 o
  -2   7  15      255.44      267.54     28.25 o
  -1   7  15        7.22       29.43      8.84 o
   0   7  15      261.97      255.64     19.03 o
   1   7  15      171.59      196.91     34.45 o
   2   7  15        5.99        3.54      7.15 o
   3   7  15        0.29       -4.28      4.28 o
   4   7  15       31.49       38.28      9.79 o
  -8   8  15      140.64      103.97     30.81 o
  -7   8  15        4.29        8.55      4.54 o
  -6   8  15        1.71       -0.65      5.78 o
  -5   8  15      171.30      152.20      8.15 o
  -4   8  15      297.11      326.74     14.90 o
  -3   8  15      145.11      162.95      8.54 o
  -2   8  15      334.83      395.57     32.36 o
  -1   8  15        9.21       11.45      5.41 o
   0   8  15        8.27        2.39     12.88 o
   1   8  15       21.32       25.84     10.55 o
   2   8  15       32.64       39.67     14.69 o
   3   8  15        8.08       21.55      5.54 o
  -6   9  15        3.82       25.27     10.72 o
  -5   9  15       93.62       97.05      5.95 o
  -4   9  15       22.87       25.24      4.47 o
  -3   9  15      175.38      148.18      5.32 o
  -2   9  15       22.79       26.66      9.16 o
  -1   9  15       64.93       63.44      8.23 o
   0   9  15        3.45        0.12      4.90 o
   1   9  15        8.57       24.12      7.09 o
 -13   0  16      934.03      674.09     15.97 o
 -12   0  16      295.55      219.72     10.58 o
 -11   0  16       11.44        1.35      8.94 o
 -10   0  16       44.79       45.55     17.25 o
  -9   0  16     1428.55     1506.20    333.39 o
  -8   0  16     2186.91     2339.75    420.18 o
  -7   0  16        3.15       14.46      6.40 o
  -6   0  16     1155.63     1144.02    136.33 o
  -5   0  16      202.14      175.84     35.01 o
  -4   0  16      143.12      142.95      8.23 o
  -3   0  16     1880.04     2011.70    173.24 o
  -2   0  16        8.18       47.44      6.99 o
  -1   0  16      851.11      882.56      7.32 o
   0   0  16      749.94      770.27     13.93 o
   1   0  16      345.35      327.89     23.48 o
   2   0  16     2157.69     2184.51     20.18 o
   3   0  16      201.59      187.98     28.30 o
   4   0  16     1466.06     1537.00     88.00 o
   5   0  16      418.75      416.28     18.10 o
   6   0  16        6.25       -6.42      6.42 o
   7   0  16       14.89        9.87      9.30 o
 -13   1  16       68.25       54.23      9.83 o
 -12   1  16      179.61      133.41      8.84 o
 -11   1  16      374.49      291.25     30.65 o
 -10   1  16      143.12      162.36     25.62 o
  -9   1  16        0.96        1.31      5.72 o
  -8   1  16      432.63      467.18     57.81 o
  -7   1  16     1312.15     1268.03    128.08 o
  -6   1  16      531.80      570.37     48.77 o
  -5   1  16      158.51      179.02     11.95 o
  -4   1  16        0.50       17.07      4.40 o
  -3   1  16      199.93      162.68     11.32 o
  -2   1  16      614.32      592.09     16.37 o
  -1   1  16       54.69       74.22      5.05 o
   0   1  16        9.13       16.67      3.94 o
   1   1  16       52.73       76.51      8.47 o
   2   1  16      970.22      911.10     24.18 o
   3   1  16     1197.40     1185.26     39.91 o
   4   1  16      239.41      236.74      7.09 o
   5   1  16       60.94      109.40     25.02 o
   6   1  16      348.66      341.70     26.32 o
   7   1  16      354.52      301.77      6.44 o
 -12   2  16      526.71      391.39     12.79 o
 -11   2  16      190.60      137.33      7.83 o
 -10   2  16      946.11      998.98    161.64 o
  -9   2  16     1085.39     1090.59    135.71 o
  -8   2  16       84.34       95.04     14.40 o
  -7   2  16       12.04      105.91     28.09 o
  -6   2  16        7.44       17.11      4.54 o
  -5   2  16      630.45      619.59     52.52 o
  -4   2  16      368.15      449.03     49.43 o
  -3   2  16       30.60       53.57      8.05 o
  -2   2  16      278.59      290.06     16.11 o
  -1   2  16      254.59      308.85     15.80 o
   0   2  16      950.78      991.36     46.05 o
   1   2  16     2119.93     2161.32     81.25 o
   2   2  16       38.83       51.98      3.71 o
   3   2  16        0.26       -0.92      4.22 o
   4   2  16      235.88      211.02      6.94 o
   5   2  16      799.80      717.83     53.23 o
   6   2  16      123.17      105.85     12.58 o
   7   2  16      274.11      256.33     21.37 o
 -12   3  16        0.57        2.00      6.72 o
 -11   3  16      552.76      424.73     23.49 o
 -10   3  16      366.51      323.49     56.42 o
  -9   3  16      190.40      241.00     42.79 o
  -8   3  16      427.18      410.58     57.05 o
  -7   3  16       41.88       63.82     14.28 o
  -6   3  16      333.78      320.43     29.24 o
  -5   3  16       49.34       74.12      8.30 o
  -4   3  16       66.06       71.16      7.19 o
  -3   3  16       54.81       65.02      9.97 o
  -2   3  16      255.30      256.85     16.78 o
  -1   3  16      573.91      510.75     21.56 o
   0   3  16      645.75      670.99     48.69 o
   1   3  16       26.43       22.57     18.08 o
   2   3  16      160.41      197.23      9.56 o
   3   3  16      424.97      445.20     55.44 o
   4   3  16      696.68      599.80     55.65 o
   5   3  16        0.19        7.08      5.38 o
   6   3  16      413.55      378.65     29.25 o
   7   3  16       99.24       76.12      5.09 o
 -11   4  16       68.12       74.88     11.06 o
 -10   4  16       51.44       15.90      3.69 o
  -9   4  16      118.50      139.96     27.38 o
  -8   4  16       12.36       28.60      5.07 o
  -7   4  16      191.89      212.32     26.19 o
  -6   4  16      237.77      286.54     34.09 o
  -5   4  16      211.46      234.08     30.70 o
  -4   4  16      209.06      239.11     25.93 o
  -3   4  16       22.41       58.47      9.09 o
  -2   4  16      149.54      165.46     24.05 o
  -1   4  16      135.28      122.24     15.93 o
   0   4  16       74.83       79.67      4.31 o
   1   4  16      297.53      280.91      5.02 o
   2   4  16      586.74      611.74     54.00 o
   3   4  16        5.21        2.88      5.38 o
   4   4  16      260.26      284.40     20.34 o
   5   4  16      152.41      130.42      4.62 o
   6   4  16        9.58       13.75     14.31 o
 -11   5  16        0.32       18.88      9.58 o
 -10   5  16       25.54        7.84      9.30 o
  -9   5  16        5.22       16.49      6.90 o
  -8   5  16      114.18      175.51     35.77 o
  -7   5  16      242.40      252.48     50.14 o
  -6   5  16      405.43      401.25     68.48 o
  -5   5  16      487.68      491.14      6.05 o
  -4   5  16      443.71      453.85     30.78 o
  -3   5  16      378.24      401.36     25.80 o
  -2   5  16        3.53        3.74      5.30 o
  -1   5  16       20.43       20.57      7.65 o
   0   5  16       59.23       59.11      9.57 o
   1   5  16      968.62      914.23     44.72 o
   2   5  16        5.65       13.67      6.81 o
   3   5  16      676.22      643.45     44.46 o
   4   5  16      106.90      101.12      7.01 o
   5   5  16        1.65       -0.75      8.59 o
 -10   6  16       72.09       57.53      7.17 o
  -9   6  16       24.06        0.54      5.06 o
  -8   6  16      272.44      354.84     32.46 o
  -7   6  16      411.24      453.26     15.89 o
  -6   6  16        1.67       -7.58      9.01 o
  -5   6  16      131.49      122.12      9.95 o
  -4   6  16      663.36      703.65     57.42 o
  -3   6  16      213.14      233.95      5.28 o
  -2   6  16      113.72      138.25     10.37 o
  -1   6  16      316.67      340.95      7.45 o
   0   6  16      327.31      279.67     10.34 o
   1   6  16        0.41       19.20      5.43 o
   2   6  16      124.47       93.38      4.88 o
   3   6  16       84.61       66.94      4.98 o
   4   6  16       12.68       13.03      6.54 o
  -9   7  16      440.99      360.97      8.62 o
  -8   7  16       14.78        2.74      5.99 o
  -7   7  16      422.06      467.96     49.17 o
  -6   7  16      183.43      168.10      5.25 o
  -5   7  16       65.80       62.92      7.59 o
  -4   7  16       46.01       59.03      8.87 o
  -3   7  16      266.40      253.40      5.11 o
  -2   7  16     1102.80     1105.31     52.44 o
  -1   7  16        2.09        7.38      8.83 o
   0   7  16      432.37      459.20     24.60 o
   1   7  16       92.08       96.09     14.80 o
   2   7  16       44.97       44.85      4.40 o
   3   7  16        8.79       -3.51      7.24 o
  -7   8  16      209.34      189.87      5.88 o
  -6   8  16        1.33        5.49      5.03 o
  -5   8  16      224.55      267.21     34.47 o
  -4   8  16      556.04      564.35     20.03 o
  -3   8  16      216.62      178.05      6.72 o
  -2   8  16       66.18       37.49     20.92 o
  -1   8  16      707.94      708.43     56.81 o
   0   8  16      137.53      102.21     14.25 o
   1   8  16        2.47       23.19     14.14 o
 -12   1  17        3.47        9.63      6.81 o
 -11   1  17        2.25        0.49      4.18 o
 -10   1  17      109.02      138.22     29.60 o
  -9   1  17      213.79      238.75     31.04 o
  -8   1  17      106.35      123.08     14.10 o
  -7   1  17        5.27       15.88      6.10 o
  -6   1  17       56.16       67.25      4.54 o
  -5   1  17      830.51      810.28     54.05 o
  -4   1  17      219.27      246.36     19.59 o
  -3   1  17      336.41      317.93     12.46 o
  -2   1  17       86.55      125.69     18.05 o
  -1   1  17       10.67       13.21      4.42 o
   0   1  17      992.27      953.22     41.20 o
   1   1  17       54.95       38.04      4.10 o
   2   1  17      330.83      315.96      6.68 o
   3   1  17       10.95       30.94      3.92 o
   4   1  17        1.88        6.00      5.27 o
   5   1  17       34.33       41.22     16.60 o
   6   1  17       11.21       13.14      7.94 o
 -12   2  17       52.50       60.78      7.00 o
 -11   2  17      270.01      212.48     25.73 o
 -10   2  17       58.27       52.55      5.68 o
  -9   2  17       97.47      105.31     21.61 o
  -8   2  17      221.55      278.19     47.45 o
  -7   2  17      152.08      192.32     26.27 o
  -6   2  17      287.75      313.48     33.61 o
  -5   2  17      117.22      119.20     17.33 o
  -4   2  17      657.09      675.52     79.83 o
  -3   2  17      759.39      722.87     55.03 o
  -2   2  17      159.81      173.73      4.84 o
  -1   2  17       43.74       62.60      6.38 o
   0   2  17       71.39       81.66     12.98 o
   1   2  17      632.33      576.42     21.30 o
   2   2  17      224.96      210.67     13.89 o
   3   2  17       86.03       94.64      5.46 o
   4   2  17       47.31       61.50     12.19 o
   5   2  17       42.76       38.25      4.71 o
   6   2  17        7.00       16.41      7.34 o
 -11   3  17       48.73       54.57     10.20 o
 -10   3  17       66.25       88.01     16.69 o
  -9   3  17      185.35      234.74     45.85 o
  -8   3  17      533.06      623.58    115.20 o
  -7   3  17       21.52       40.42      7.86 o
  -6   3  17      818.11      831.15     99.70 o
  -5   3  17      352.75      334.58     25.00 o
  -4   3  17      220.61      230.48     13.80 o
  -3   3  17       63.98       72.31      7.21 o
  -2   3  17     1069.13      986.85     49.25 o
  -1   3  17     1845.53     1790.46     73.20 o
   0   3  17      138.45      143.35     13.15 o
   1   3  17       41.83       42.39      5.19 o
   2   3  17       91.41       88.32      6.70 o
   3   3  17      405.78      360.79     24.02 o
   4   3  17      135.78      140.18     10.91 o
   5   3  17       39.49       35.51      3.88 o
 -11   4  17      143.83      117.24     21.83 o
 -10   4  17       48.08       38.06     10.81 o
  -9   4  17       26.14       34.70      7.54 o
  -8   4  17      288.17      271.21     36.26 o
  -7   4  17     1138.82     1060.11    133.15 o
  -6   4  17      157.98      162.06     21.17 o
  -5   4  17      108.13      104.11     10.30 o
  -4   4  17       78.58       78.68      9.54 o
  -3   4  17      681.72      682.65     67.37 o
  -2   4  17     1119.10     1096.73     88.42 o
  -1   4  17       24.12       27.84      8.43 o
   0   4  17      549.49      536.45     22.36 o
   1   4  17      146.31      127.02     14.71 o
   2   4  17      202.24      157.84     12.70 o
   3   4  17       15.01       27.56     13.19 o
   4   4  17      270.44      251.01     28.72 o
   5   4  17      261.39      239.15     28.38 o
 -10   5  17      152.89      103.03      7.49 o
  -9   5  17      257.74      336.49     69.99 o
  -8   5  17      112.12      110.40      8.86 o
  -7   5  17       20.07       25.56      4.22 o
  -6   5  17      380.03      315.74     46.80 o
  -5   5  17      754.23      855.09     28.16 o
  -4   5  17      299.49      334.75     23.14 o
  -3   5  17       22.32       26.13      4.78 o
  -2   5  17      493.70      461.28      9.15 o
  -1   5  17      506.16      458.99     20.88 o
   0   5  17      257.49      257.29     12.15 o
   1   5  17        6.94       -4.24      4.92 o
   2   5  17      234.83      239.62      9.26 o
   3   5  17      281.71      270.48     28.75 o
   4   5  17       35.20       18.85      4.33 o
  -9   6  17       46.63       62.17     16.41 o
  -8   6  17      108.20       94.86     13.78 o
  -7   6  17       63.62       57.26     11.80 o
  -6   6  17      263.23      257.32      6.67 o
  -5   6  17       47.45       45.70      9.42 o
  -4   6  17      622.47      643.45     13.29 o
  -3   6  17      423.63      489.24     26.49 o
  -2   6  17       43.90       30.92      6.92 o
  -1   6  17       71.80       53.89     17.80 o
   0   6  17       80.51       71.30      5.55 o
   1   6  17      840.37      733.72      9.44 o
   2   6  17       71.33       63.70      4.95 o
   3   6  17       47.00       60.47      7.30 o
  -7   7  17        0.23       22.08     15.94 o
  -6   7  17        0.07        9.74      9.31 o
  -5   7  17      348.90      324.10     42.16 o
  -4   7  17      463.17      425.84     30.06 o
  -3   7  17        3.09       -5.84      5.84 o
  -2   7  17       21.19       37.94     11.37 o
  -1   7  17      213.49      235.53     16.89 o
   0   7  17      223.90      170.53     11.60 o
   1   7  17        8.08        5.68      6.43 o
  -4   8  17       27.40       21.74      5.94 o
  -3   8  17      218.45      214.00      6.00 o
  -2   8  17      327.12      295.76     19.18 o
  -1   8  17        0.07       -0.18     10.33 o
 -11   0  18     1085.43     1149.59    367.71 o
 -10   0  18     1244.23     1235.86    311.01 o
  -9   0  18      429.95      441.55     98.93 o
  -8   0  18        6.09       19.87      6.87 o
  -7   0  18     1677.54     1825.72    504.35 o
  -6   0  18     2743.79     2706.88    279.09 o
  -5   0  18       89.05       97.85      7.15 o
  -4   0  18      964.38      954.16     67.06 o
  -3   0  18      939.55      863.45     35.72 o
  -2   0  18     1012.13      961.08     73.53 o
  -1   0  18      330.81      354.07     27.93 o
   0   0  18       57.39       58.89     11.64 o
   1   0  18      625.89      634.01     28.76 o
   2   0  18       16.88       21.48      5.34 o
   3   0  18       63.27       83.00     12.87 o
   4   0  18       27.76       31.12     17.80 o
   5   0  18        7.31        5.53      5.56 o
 -11   1  18      596.59      467.91     93.62 o
 -10   1  18        8.67       14.85      4.55 o
  -9   1  18      668.18      620.42     76.77 o
  -8   1  18     1493.01     1617.76    229.72 o
  -7   1  18      622.09      678.32     71.00 o
  -6   1  18      341.37      350.57     47.78 o
  -5   1  18     2284.46     2281.88    167.87 o
  -4   1  18     1390.71     1381.04     81.85 o
  -3   1  18       79.63       84.16      6.05 o
  -2   1  18      321.46      299.26     11.65 o
  -1   1  18      695.10      614.28     25.08 o
   0   1  18      209.18      194.02     12.43 o
   1   1  18       28.64       30.94      5.06 o
   2   1  18       16.28       25.83      4.46 o
   3   1  18       26.56       44.25      4.16 o
   4   1  18       10.86       27.03      4.64 o
   5   1  18       45.13       39.90      9.16 o
 -11   2  18      151.87       88.36     25.05 o
 -10   2  18     1056.00      927.31    122.17 o
  -9   2  18      810.91      900.54    130.65 o
  -8   2  18      196.47      237.79     44.71 o
  -7   2  18      988.10     1054.87    115.38 o
  -6   2  18      795.92      720.69     67.01 o
  -5   2  18      220.85      212.46     12.74 o
  -4   2  18      259.41      207.52      9.71 o
  -3   2  18     2066.82     2039.65    106.00 o
  -2   2  18      942.89      989.86     31.05 o
  -1   2  18       17.52       33.12      3.82 o
   0   2  18      147.98      164.01      5.96 o
   1   2  18       56.56       57.41      9.72 o
   2   2  18       21.21       28.27      8.21 o
   3   2  18        1.32        6.21      6.83 o
   4   2  18       52.26       72.51      8.08 o
   5   2  18        7.48        6.70      9.28 o
 -10   3  18      128.55      132.28     20.50 o
  -9   3  18      578.01      610.21     82.67 o
  -8   3  18     1154.07     1051.84    165.00 o
  -7   3  18       55.32       59.06      6.06 o
  -6   3  18      151.27      163.46     21.99 o
  -5   3  18      672.38      637.77     57.14 o
  -4   3  18     1182.41     1117.31     68.31 o
  -3   3  18        0.04        0.99      3.80 o
  -2   3  18      691.33      606.59     41.94 o
  -1   3  18      268.46      309.22     11.97 o
   0   3  18        0.96       14.81      5.72 o
   1   3  18        2.28        9.47      4.85 o
   2   3  18       27.41       33.08      6.70 o
   3   3  18        0.30        5.17      9.03 o
   4   3  18        7.93        7.14      5.75 o
 -10   4  18      216.60      182.79     28.16 o
  -9   4  18       59.28       40.71      5.60 o
  -8   4  18       11.35       14.31      7.16 o
  -7   4  18      185.41      192.23     26.72 o
  -6   4  18      419.60      437.82     51.95 o
  -5   4  18        6.88       18.49      5.59 o
  -4   4  18      351.08      397.81     32.22 o
  -3   4  18      387.87      391.05     42.63 o
  -2   4  18       77.37       87.57      7.45 o
  -1   4  18        9.49       -4.22      4.22 o
   0   4  18      243.95      259.19      7.07 o
   1   4  18        2.46       25.22      9.59 o
   2   4  18       83.83       83.51      5.66 o
   3   4  18       81.20       78.38      4.45 o
   4   4  18        9.91       25.37      7.04 o
  -9   5  18        6.35        8.63      6.21 o
  -8   5  18       89.19       94.65     14.54 o
  -7   5  18      238.72      238.73     13.57 o
  -6   5  18       85.31       77.52      9.68 o
  -5   5  18      454.91      457.38     20.19 o
  -4   5  18       48.78       35.14      6.92 o
  -3   5  18      143.36      159.97      8.50 o
  -2   5  18        8.47       17.46      5.53 o
  -1   5  18       10.69       31.76      5.47 o
   0   5  18        8.68       12.30      7.19 o
   1   5  18      112.42      106.01     16.65 o
   2   5  18       16.39       13.61      5.01 o
   3   5  18      189.73      158.10     18.38 o
  -7   6  18       11.70       15.11      6.70 o
  -6   6  18        2.01       16.46     10.73 o
  -5   6  18       60.29       49.87      6.22 o
  -4   6  18       17.28       14.44      8.69 o
  -3   6  18        6.42       20.55      5.78 o
  -2   6  18       95.84       74.67      6.42 o
  -1   6  18      131.67      154.03      6.18 o
   0   6  18       17.03        5.95      4.00 o
   1   6  18       62.22       54.54     25.02 o
  -5   7  18       38.81       46.51     10.69 o
  -4   7  18       45.75       55.36     19.51 o
  -3   7  18       94.39       68.85      4.88 o
  -2   7  18      153.48      138.35     20.55 o
  -1   7  18       39.59       48.77     14.24 o
 -10   1  19       47.75       51.61      5.55 o
  -9   1  19       11.72        7.88      5.09 o
  -8   1  19      180.01      181.39     19.30 o
  -7   1  19      179.48      173.46     22.59 o
  -6   1  19       83.56       88.14      7.22 o
  -5   1  19        3.16       13.32      4.41 o
  -4   1  19        0.24       14.61      8.89 o
  -3   1  19      220.80      213.30     12.21 o
  -2   1  19        4.77       26.02      6.14 o
  -1   1  19      261.74      250.29      7.16 o
   0   1  19        3.06       16.53      5.24 o
   1   1  19        5.26       24.76      6.23 o
   2   1  19      204.49      155.74      5.04 o
   3   1  19        7.00       34.63      4.29 o
   4   1  19       56.97       41.27      6.85 o
 -10   2  19      123.24      112.05     11.35 o
  -9   2  19      336.79      340.52     58.57 o
  -8   2  19       54.42       64.22      8.12 o
  -7   2  19      119.75      105.69     10.41 o
  -6   2  19      220.08      200.48      5.17 o
  -5   2  19      153.54      139.66     10.72 o
  -4   2  19       90.76       80.01      6.22 o
  -3   2  19       15.01       23.00      5.17 o
  -2   2  19      218.89      205.72     20.95 o
  -1   2  19      126.95      116.33      9.40 o
   0   2  19       10.59       16.85     10.10 o
   1   2  19        0.10        5.95      4.20 o
   2   2  19        0.21        2.79      4.82 o
   3   2  19      228.93      195.50     11.42 o
  -9   3  19       38.75       35.32     10.56 o
  -8   3  19      165.62      145.40     21.98 o
  -7   3  19      307.69      270.56     19.68 o
  -6   3  19      336.62      371.43     37.92 o
  -5   3  19      130.43      119.96     11.99 o
  -4   3  19      643.04      574.26     43.12 o
  -3   3  19       89.92       77.12      7.28 o
  -2   3  19       20.69       15.99      4.56 o
  -1   3  19        1.02       -3.92      3.92 o
   0   3  19      233.41      221.37     16.87 o
   1   3  19      480.93      470.67     28.67 o
   2   3  19       11.60       -0.06      4.50 o
   3   3  19        0.02       37.06      9.10 o
  -8   4  19       39.35       38.21      6.23 o
  -7   4  19        0.32        3.58      3.64 o
  -6   4  19      378.03      378.17     47.78 o
  -5   4  19      667.90      659.90     97.15 o
  -4   4  19      222.66      192.40     13.49 o
  -3   4  19       17.88       30.66      9.90 o
  -2   4  19       37.77       47.26      7.94 o
  -1   4  19      330.73      306.92     11.51 o
   0   4  19      456.68      408.97     16.47 o
   1   4  19        9.71       20.97      8.70 o
   2   4  19      195.08      172.65      6.33 o
  -7   5  19      324.42      339.44     16.99 o
  -6   5  19       80.00       62.85     13.13 o
  -5   5  19        1.82       -0.39      6.87 o
  -4   5  19      211.44      172.85     12.18 o
  -3   5  19      389.82      374.03      7.67 o
  -2   5  19      127.89      129.97     12.72 o
  -1   5  19        8.93       31.04      5.40 o
   0   5  19      155.73      147.66      5.32 o
   1   5  19      141.17      129.57     10.79 o
  -5   6  19       65.44       62.26      5.84 o
  -4   6  19      152.42      130.67      6.02 o
  -3   6  19       20.33        6.06      6.41 o
  -2   6  19      216.46      208.63     25.25 o
  -9   0  20      134.26       93.28     21.76 o
  -8   0  20      493.16      436.07     85.60 o
  -7   0  20      686.89      728.66    187.53 o
  -6   0  20      261.61      264.87     42.29 o
  -5   0  20      583.89      496.89     72.26 o
  -4   0  20     2146.29     2060.59    425.54 o
  -3   0  20      575.72      544.05     40.53 o
  -2   0  20       63.27       71.10      6.39 o
  -1   0  20      718.94      668.99     16.79 o
   0   0  20     1164.08     1045.84     32.74 o
   1   0  20      195.29      177.99      9.46 o
   2   0  20       87.91       73.16      6.11 o
  -9   1  20      292.69      277.46     46.99 o
  -8   1  20        7.23       20.75      5.55 o
  -7   1  20      224.56      237.62     29.32 o
  -6   1  20     1098.27     1076.99    130.12 o
  -5   1  20     1075.40     1022.73     54.09 o
  -4   1  20        5.28       29.56      5.30 o
  -3   1  20      809.30      747.33     47.12 o
  -2   1  20     1300.29     1315.37     48.22 o
  -1   1  20      425.52      382.21      5.95 o
   0   1  20       42.22       42.58      7.75 o
   1   1  20      861.51      786.79     35.71 o
   2   1  20      448.13      434.79     25.40 o
  -8   2  20      393.60      382.79     55.28 o
  -7   2  20      622.61      603.62     79.35 o
  -6   2  20       28.29       42.74      7.12 o
  -5   2  20      168.56      168.76      8.67 o
  -4   2  20      759.00      659.96     54.42 o
  -3   2  20      714.38      675.82     59.97 o
  -2   2  20        2.45       14.50      4.15 o
  -1   2  20      815.80      742.09     23.85 o
   0   2  20      643.13      643.98     22.22 o
   1   2  20       72.65       66.23      7.14 o
  -8   3  20      157.57      113.55     13.55 o
  -7   3  20       86.50       95.73     30.07 o
  -6   3  20      459.70      429.70     41.31 o
  -5   3  20      189.46      200.96     13.37 o
  -4   3  20      146.97      159.80     18.83 o
  -3   3  20       36.41       44.14      4.35 o
  -2   3  20      692.92      630.78     58.34 o
  -1   3  20      192.55      182.80     10.93 o
   0   3  20       43.61       53.08      9.21 o
   1   3  20      176.84      185.39     16.23 o
  -6   4  20      120.24      107.76      7.29 o
  -5   4  20        9.84       13.86      4.39 o
  -4   4  20      297.95      324.61     23.90 o
  -3   4  20      247.23      212.70     17.87 o
  -2   4  20        0.39       15.46      3.89 o
  -1   4  20      113.56      132.17      8.39 o
   0   4  20      221.83      168.76     13.48 o
  -4   5  20       34.09       26.83      9.20 o
  -3   5  20       23.69       24.35      9.80 o
  -2   5  20        1.66        6.03     10.08 o
  -7   1  21       18.30       41.45     10.08 o
  -6   1  21      100.35      102.78      7.78 o
  -5   1  21      115.78       98.53      7.44 o
  -4   1  21        6.20       13.65      7.71 o
  -3   1  21        4.91       13.18      3.68 o
  -2   1  21        6.71        6.43      5.11 o
  -1   1  21      114.69       96.10      5.15 o
  -6   2  21       72.20       69.81     14.96 o
  -5   2  21       13.38       14.19      8.43 o
  -4   2  21      101.18       81.84      4.12 o
  -3   2  21      231.79      191.06      9.92 o
  -2   2  21      138.32      116.97      9.89 o
  -1   2  21        1.79        5.60      5.03 o
  -4   3  21      192.28      166.40     14.02 o
  -3   3  21       79.96       66.76     11.51 o
 
